# Supplementary material for: Circulating HMGB1 is elevated in veterans with Gulf War Illness and triggers the persistent pro-inflammatory microglia phenotype in male C57Bl/6J mice
Source: Transl Psychiatry. 2021 Jul 12;11:390. doi: 10.1038/s41398-021-01517-1 (PMC8275600; doi:10.1038/s41398-021-01517-1)
Supplement: Supplementary file 4 — Nanostring Data-3H [file 41398_2021_1517_MOESM4_ESM.csv]

	Log2 fold change	std error (log2)	Lower confidence limit (log2)	Upper confidence limit (log2)	Linear fold change	Lower confidence limit (linear)	Upper confidence limit (linear)	P-value	(-)Log p value	BY.p.value	method	Gene.sets	probe.ID
Mpeg1	-0.382	0.00684	-0.396	-0.369	0.767	0.76	0.774	6.13E-07	6.21E+00	0.00299	loglinear	Inflammatory Signaling	NM_010821.1:4135
Trim47	-1.99	0.0421	-2.07	-1.9	0.253	0.239	0.267	1.21E-06	5.92E+00	0.00299	loglinear	Microglia Function	NM_001205081.1:2019
Hdac6	0.953	0.0451	0.864	1.04	1.94	1.82	2.06	2.97E-05	4.53E+00	0.0412	loglinear	Cellular Stress, Epigenetic Regulation, Notch	NM_010413.3:564
Sesn1	-2.48	0.124	-2.72	-2.24	0.179	0.151	0.212	3.68E-05	4.43E+00	0.0412	loglinear	DNA Damage	NM_001013370.2:497
Pik3r1	0.517	0.0269	0.464	0.569	1.43	1.38	1.48	4.34E-05	4.36E+00	0.0412	loglinear	Adaptive Immune Response, Angiogenesis, Apoptosis, Autophagy, Carbohydrate Metabolism, Cytokine Signaling, Growth Factor Signaling, Innate Immune Response, Insulin Signaling, Lipid Metabolism	NM_001024955.1:5664
Pik3cg	-0.707	0.0382	-0.782	-0.632	0.613	0.582	0.645	5.02E-05	4.30E+00	0.0412	loglinear	Adaptive Immune Response, Apoptosis, Growth Factor Signaling, Innate Immune Response	NM_020272.2:2890
Ncor2	-0.757	0.0431	-0.841	-0.672	0.592	0.558	0.627	6.15E-05	4.21E+00	0.0428	loglinear	Epigenetic Regulation, Notch	NM_011424.2:1156
Lamp1	-0.258	0.0155	-0.288	-0.227	0.836	0.819	0.854	7.65E-05	4.12E+00	0.0428	loglinear	Autophagy, Microglia Function	NM_010684.2:2080
Gpr34	-1.99	0.12	-2.23	-1.76	0.251	0.213	0.296	7.82E-05	4.11E+00	0.0428	lm.nb	Microglia Function	NM_011823.4:256
Setd1b	-0.928	0.0607	-1.05	-0.809	0.526	0.484	0.571	0.000107	3.97E+00	0.0528	loglinear	Epigenetic Regulation	NM_001040398.1:2880
Mef2c	-1.26	0.0984	-1.46	-1.07	0.416	0.364	0.476	0.000211	3.68E+00	0.0646	loglinear	Growth Factor Signaling, Innate Immune Response, Microglia Function	NM_001170537.1:4341
Sall1	-2.75	0.217	-3.17	-2.32	0.149	0.111	0.2	0.000223	3.65E+00	0.0646	lm.nb	Epigenetic Regulation	NM_021390.3:4875
Tmem64	-1.06	0.0836	-1.22	-0.895	0.48	0.428	0.538	0.000223	3.65E+00	0.0646	loglinear	Microglia Function	NM_181401.3:1125
Bid	-1.56	0.126	-1.8	-1.31	0.34	0.287	0.404	0.000247	3.61E+00	0.0646	loglinear	Apoptosis, DNA Damage, Innate Immune Response	NM_007544.3:1307
Jam2	-0.823	0.067	-0.954	-0.692	0.565	0.516	0.619	0.000251	3.60E+00	0.0646	loglinear	Matrix Remodeling, Microglia Function	NM_023844.4:1090
Rad1	-1.06	0.0872	-1.23	-0.887	0.48	0.427	0.541	0.000265	3.58E+00	0.0646	loglinear	Cell Cycle, DNA Damage	NM_011232.2:406
Rtn4rl1	-1.89	0.156	-2.2	-1.58	0.27	0.218	0.334	0.00027	3.57E+00	0.0646	lm.nb	Microglia Function	NM_177708.4:2075
Sox4	-2.12	0.176	-2.46	-1.77	0.231	0.182	0.293	0.000274	3.56E+00	0.0646	lm.nb	Microglia Function, Wnt	NM_009238.2:2635
Atg5	-0.442	0.0369	-0.514	-0.37	0.736	0.7	0.774	0.000278	3.56E+00	0.0646	loglinear	Autophagy, Cellular Stress, Innate Immune Response	NM_001314013.1:262
Dusp7	-2.15	0.18	-2.5	-1.8	0.225	0.176	0.287	0.00028	3.55E+00	0.0646	lm.nb	Adaptive Immune Response, Angiogenesis, Cytokine Signaling, Growth Factor Signaling, Innate Immune Response, Insulin Signaling, Microglia Function	NM_153459.4:2094
Itgb5	-0.52	0.0443	-0.607	-0.433	0.697	0.657	0.741	0.000303	3.52E+00	0.0646	loglinear	Adaptive Immune Response, Growth Factor Signaling, Matrix Remodeling	NM_001145884.1:1270
Jun	-1.01	0.0866	-1.18	-0.841	0.496	0.441	0.558	0.000309	3.51E+00	0.0646	loglinear	Adaptive Immune Response, Apoptosis, Cellular Stress, Growth Factor Signaling, Innate Immune Response, Notch, Wnt	NM_010591.2:2212
Btk	-0.784	0.0674	-0.916	-0.652	0.581	0.53	0.637	0.000313	3.50E+00	0.0646	loglinear	Adaptive Immune Response, Inflammatory Signaling, Innate Immune Response, NF-kB	NM_013482.2:2255
Mapk14	-1.61	0.138	-1.88	-1.33	0.329	0.272	0.397	0.000315	3.50E+00	0.0646	lm.nb	Angiogenesis, Autophagy, Cellular Stress, Growth Factor Signaling, Innate Immune Response	NM_011951.2:1420
Ccng2	-1.6	0.141	-1.87	-1.32	0.331	0.273	0.4	0.000346	3.46E+00	0.0682	lm.nb	Cell Cycle, DNA Damage	NM_007635.4:1536
Fkbp5	2.43	0.218	2	2.86	5.39	4.01	7.24	0.000365	3.44E+00	0.069	lm.nb	Astrocyte Function	NM_010220.3:2125
Mafb	-1.48	0.134	-1.74	-1.22	0.359	0.299	0.43	0.000378	3.42E+00	0.069	lm.nb	Insulin Signaling	NM_010658.2:2658
Tmem100	-1.33	0.124	-1.57	-1.09	0.398	0.336	0.471	0.000424	3.37E+00	0.0713	loglinear	Microglia Function	NM_026433.2:1350
Tmem206	-1.36	0.127	-1.61	-1.11	0.389	0.327	0.462	0.000425	3.37E+00	0.0713	lm.nb	Microglia Function	NM_025864.3:845
P2ry12	-1.41	0.132	-1.67	-1.15	0.377	0.315	0.451	0.000438	3.36E+00	0.0713	lm.nb	Microglia Function	NM_027571.3:439
Msh2	-1.1	0.104	-1.31	-0.899	0.466	0.404	0.536	0.000449	3.35E+00	0.0713	loglinear	DNA Damage	NM_008628.2:1870
Kcnk13	-1.42	0.138	-1.69	-1.15	0.373	0.309	0.45	0.000495	3.31E+00	0.075	loglinear	Microglia Function, Neurons and Neurotransmission	NM_146037.1:1430
Cx3cr1	-1.46	0.143	-1.74	-1.18	0.363	0.299	0.441	0.000512	3.29E+00	0.075	lm.nb	Cytokine Signaling, Microglia Function	NM_009987.3:2696
Prkacb	-0.55	0.0543	-0.657	-0.444	0.683	0.634	0.735	0.000535	3.27E+00	0.075	loglinear	Adaptive Immune Response, Angiogenesis, Apoptosis, Autophagy, Growth Factor Signaling, Lipid Metabolism, Neurons and Neurotransmission, Wnt	NM_011100.3:3754
Fpr1	3.55	0.353	2.86	4.25	11.7	7.27	19	0.00055	3.26E+00	0.075	loglinear	Neurons and Neurotransmission	NM_013521.2:750
Hpgds	-0.555	0.0554	-0.663	-0.446	0.681	0.631	0.734	0.00056	3.25E+00	0.075	loglinear	Lipid Metabolism	NM_019455.4:425
Ldha	1.32	0.133	1.06	1.58	2.5	2.09	3	0.000577	3.24E+00	0.075	lm.nb	Microglia Function	NM_010699.2:1354
Lair1	-1.21	0.123	-1.45	-0.972	0.432	0.365	0.51	0.000585	3.23E+00	0.075	lm.nb	Adaptive Immune Response, Microglia Function	NM_001113474.1:1865
Ddx58	1.37	0.139	1.09	1.64	2.58	2.14	3.11	0.000599	3.22E+00	0.075	lm.nb	Inflammatory Signaling, Innate Immune Response, NF-kB	NM_172689.3:1751
Chek2	-1.22	0.124	-1.46	-0.974	0.43	0.363	0.509	0.000609	3.22E+00	0.075	loglinear	Cell Cycle, DNA Damage	NM_016681.3:790
Pik3ca	-0.868	0.0908	-1.05	-0.69	0.548	0.484	0.62	0.000668	3.18E+00	0.0803	loglinear	Adaptive Immune Response, Angiogenesis, Apoptosis, Autophagy, Carbohydrate Metabolism, Cytokine Signaling, Growth Factor Signaling, Innate Immune Response, Insulin Signaling, Lipid Metabolism	NM_008839.1:1255
Dst	1.09	0.116	0.865	1.32	2.13	1.82	2.5	0.000715	3.15E+00	0.0828	loglinear	Matrix Remodeling, Microglia Function	NM_010081.2:226
Spint1	1.49	0.159	1.17	1.8	2.8	2.25	3.48	0.000737	3.13E+00	0.0828	lm.nb	Microglia Function	NM_016907.3:1366
Myd88	1.81	0.195	1.43	2.19	3.51	2.69	4.57	0.000751	3.12E+00	0.0828	lm.nb	Apoptosis, Cytokine Signaling, Growth Factor Signaling, Inflammatory Signaling, Innate Immune Response, NF-kB	NM_010851.2:1595
Blnk	-1.42	0.154	-1.73	-1.12	0.373	0.302	0.46	0.000769	3.11E+00	0.0828	lm.nb	Adaptive Immune Response, Microglia Function, NF-kB	NM_008528.4:1546
Ccr2	-1.48	0.161	-1.8	-1.17	0.358	0.287	0.445	0.000773	3.11E+00	0.0828	loglinear	Cytokine Signaling, Inflammatory Signaling, Microglia Function	NM_009915.2:2965
Il6ra	-0.535	0.0588	-0.65	-0.419	0.69	0.637	0.748	0.000812	3.09E+00	0.0851	loglinear	Cytokine Signaling, Growth Factor Signaling, Microglia Function	NM_010559.2:2825
Homer1	1.32	0.149	1.03	1.61	2.5	2.04	3.06	0.000901	3.05E+00	0.0889	lm.nb	Neurons and Neurotransmission	NM_147176.2:1165
Asph	-0.938	0.106	-1.15	-0.73	0.522	0.452	0.603	0.000902	3.04E+00	0.0889	loglinear	Microglia Function	NM_001177849.1:400
Rpa1	-0.724	0.082	-0.885	-0.564	0.605	0.541	0.677	0.000906	3.04E+00	0.0889	loglinear	Cell Cycle, Cellular Stress, DNA Damage	NM_026653.2:930
Slfn8	1.47	0.167	1.14	1.8	2.77	2.21	3.48	0.00092	3.04E+00	0.0889	lm.nb	Astrocyte Function	NM_181545.4:2806
Npnt	-1.1	0.126	-1.34	-0.848	0.468	0.394	0.556	0.000974	3.01E+00	0.0892	loglinear	Microglia Function	NM_001029836.1:2650
Itga6	-0.97	0.112	-1.19	-0.751	0.511	0.439	0.594	0.000975	3.01E+00	0.0892	loglinear	Growth Factor Signaling, Matrix Remodeling, Microglia Function	NM_008397.3:910
Rab6b	-0.737	0.0852	-0.904	-0.57	0.6	0.534	0.674	0.000983	3.01E+00	0.0892	loglinear	Microglia Function	NM_173781.4:715
Parp1	-0.724	0.0841	-0.889	-0.559	0.605	0.54	0.679	0.001	3.00E+00	0.0892	loglinear	Apoptosis, Cellular Stress, DNA Damage, NF-kB	NM_007415.2:3020
Braf	0.777	0.0921	0.596	0.957	1.71	1.51	1.94	0.00109	2.96E+00	0.0892	loglinear	Adaptive Immune Response, Angiogenesis, Apoptosis, Cytokine Signaling, Growth Factor Signaling, Innate Immune Response, Insulin Signaling, Neurons and Neurotransmission	NM_139294.5:1102
Mvp	1.41	0.168	1.09	1.74	2.67	2.12	3.35	0.00109	2.96E+00	0.0892	lm.nb	Microglia Function	NM_080638.2:1845
Asb2	-2.15	0.259	-2.66	-1.64	0.225	0.158	0.32	0.00115	2.94E+00	0.0892	lm.nb	Adaptive Immune Response, Microglia Function	NM_023049.1:996
Tlr4	-0.922	0.112	-1.14	-0.703	0.528	0.453	0.614	0.00118	2.93E+00	0.0892	loglinear	Apoptosis, Growth Factor Signaling, Inflammatory Signaling, Innate Immune Response, NF-kB	NM_021297.2:2510
Gzmb	4.74	0.58	3.6	5.88	26.7	12.2	58.7	0.00122	2.91E+00	0.0892	lm.nb	Apoptosis, Innate Immune Response, Notch	NM_013542.2:1020
Trem1	2.31	0.283	1.76	2.87	4.96	3.38	7.29	0.00122	2.91E+00	0.0892	lm.nb	Adaptive Immune Response, Microglia Function	NM_021406.5:1704
Fgl2	1.91	0.235	1.45	2.37	3.76	2.73	5.17	0.00125	2.90E+00	0.0892	lm.nb	Inflammatory Signaling	NM_008013.2:3470
Msn	0.538	0.0663	0.408	0.667	1.45	1.33	1.59	0.00126	2.90E+00	0.0892	loglinear	Autophagy	NM_010833.2:515
Gna15	-0.987	0.122	-1.23	-0.748	0.505	0.428	0.595	0.00126	2.90E+00	0.0892	loglinear	Microglia Function	NM_010304.3:323
Cyp27a1	-1.17	0.144	-1.45	-0.885	0.445	0.366	0.542	0.00126	2.90E+00	0.0892	loglinear	Inflammatory Signaling	NM_024264.3:1725
Lfng	1.26	0.156	0.954	1.56	2.39	1.94	2.96	0.00127	2.90E+00	0.0892	lm.nb	Microglia Function, Notch	NM_008494.3:1965
Bad	-0.741	0.0918	-0.921	-0.561	0.598	0.528	0.678	0.00128	2.89E+00	0.0892	loglinear	Adaptive Immune Response, Apoptosis, Autophagy, Cellular Stress, Growth Factor Signaling	NM_007522.3:1146
Plxdc2	-0.653	0.0814	-0.812	-0.494	0.636	0.569	0.71	0.00131	2.88E+00	0.0892	loglinear	Angiogenesis	NM_026162.5:1580
Vav1	0.532	0.0664	0.402	0.662	1.45	1.32	1.58	0.00131	2.88E+00	0.0892	loglinear	Adaptive Immune Response, Angiogenesis, Autophagy, Cytokine Signaling, Growth Factor Signaling, Innate Immune Response	NM_011691.4:1640
Bin1	-1.19	0.149	-1.48	-0.899	0.438	0.358	0.536	0.00132	2.88E+00	0.0892	loglinear	Inflammatory Signaling	NM_001083334.1:1400
Fcer1g	0.517	0.0648	0.39	0.644	1.43	1.31	1.56	0.00133	2.88E+00	0.0892	loglinear	Adaptive Immune Response, Autophagy, Inflammatory Signaling, Innate Immune Response	NM_010185.4:264
Fcgr3	0.962	0.121	0.724	1.2	1.95	1.65	2.3	0.00136	2.87E+00	0.0892	lm.nb	Adaptive Immune Response, Autophagy, Inflammatory Signaling, Innate Immune Response	NM_010188.5:1175
Eed	1.21	0.152	0.911	1.51	2.31	1.88	2.84	0.00136	2.87E+00	0.0892	loglinear	Cellular Stress, Epigenetic Regulation	NM_021876.3:1000
Il10rb	-0.595	0.0755	-0.743	-0.447	0.662	0.598	0.734	0.0014	2.85E+00	0.0892	loglinear	Cytokine Signaling, Microglia Function	NM_008349.5:465
Lrrc3	-1.14	0.145	-1.43	-0.86	0.452	0.371	0.551	0.0014	2.85E+00	0.0892	lm.nb	Microglia Function	NM_145152.4:1830
Arc	2.98	0.379	2.24	3.73	7.9	4.72	13.2	0.00142	2.85E+00	0.0892	loglinear	Neurons and Neurotransmission	NM_018790.2:2715
Cd84	-0.878	0.112	-1.1	-0.658	0.544	0.468	0.634	0.00142	2.85E+00	0.0892	loglinear		NM_013489.2:915
Eif1	0.964	0.124	0.722	1.21	1.95	1.65	2.31	0.00145	2.84E+00	0.0892	lm.nb	Epigenetic Regulation	NM_011508.1:664
Abl1	-1.19	0.152	-1.48	-0.888	0.44	0.358	0.54	0.00145	2.84E+00	0.0892	loglinear	Apoptosis, Cell Cycle, Cellular Stress, DNA Damage, Growth Factor Signaling	NM_009594.4:1378
Rad50	-0.73	0.0941	-0.914	-0.545	0.603	0.531	0.685	0.00149	2.83E+00	0.0892	loglinear	Cell Cycle, Cellular Stress, DNA Damage	NM_009012.2:4165
Trp53bp2	0.572	0.0738	0.427	0.717	1.49	1.34	1.64	0.0015	2.82E+00	0.0892	loglinear	Apoptosis	NM_173378.2:2328
Slco2b1	-0.973	0.126	-1.22	-0.726	0.51	0.43	0.605	0.00151	2.82E+00	0.0892	loglinear	Carbohydrate Metabolism	NM_175316.3:2720
Rela	1.17	0.152	0.874	1.47	2.25	1.83	2.77	0.00152	2.82E+00	0.0892	lm.nb	Adaptive Immune Response, Apoptosis, Cellular Stress, Cytokine Signaling, Growth Factor Signaling, Inflammatory Signaling, Innate Immune Response, NF-kB	NM_009045.4:645
Ralb	-0.228	0.0296	-0.286	-0.17	0.854	0.82	0.889	0.00154	2.81E+00	0.0892	loglinear	Autophagy, Growth Factor Signaling	NM_022327.5:1120
Traf6	1.54	0.201	1.15	1.94	2.92	2.22	3.84	0.00155	2.81E+00	0.0892	lm.nb	Adaptive Immune Response, Apoptosis, Autophagy, Cytokine Signaling, Growth Factor Signaling, Innate Immune Response, NF-kB	NM_009424.2:980
Ehmt2	-0.52	0.0681	-0.654	-0.387	0.697	0.636	0.765	0.00158	2.80E+00	0.0892	loglinear	Cellular Stress, Epigenetic Regulation	NM_145830.1:3475
Traf2	0.471	0.0618	0.35	0.593	1.39	1.27	1.51	0.00159	2.80E+00	0.0892	loglinear	Apoptosis, Cytokine Signaling, Growth Factor Signaling, Inflammatory Signaling, Innate Immune Response, NF-kB	NM_009422.2:1334
Ung	1.15	0.151	0.852	1.44	2.21	1.8	2.72	0.00159	2.80E+00	0.0892	loglinear	DNA Damage	NM_001040691.1:336
Siglecf	-0.452	0.0599	-0.57	-0.335	0.731	0.674	0.793	0.00164	2.79E+00	0.0909	loglinear	Adaptive Immune Response	NM_145581.1:355
Il15ra	2.08	0.278	1.54	2.63	4.24	2.91	6.19	0.0017	2.77E+00	0.0911	lm.nb	Cytokine Signaling, Inflammatory Signaling	NM_008358.2:800
Tmem37	-1.32	0.177	-1.67	-0.977	0.4	0.314	0.508	0.0017	2.77E+00	0.0911	lm.nb	Microglia Function	NM_019432.2:445
Tmem204	-2.13	0.286	-2.69	-1.57	0.228	0.155	0.336	0.00172	2.76E+00	0.0911	lm.nb	Microglia Function	NM_001001183.1:1006
Ifitm3	2.14	0.287	1.58	2.7	4.41	2.99	6.52	0.00172	2.76E+00	0.0911	lm.nb	Adaptive Immune Response, Inflammatory Signaling	NM_025378.2:370
Csf1	1.66	0.224	1.23	2.1	3.17	2.34	4.3	0.00176	2.75E+00	0.0922	lm.nb	Astrocyte Function, Autophagy, Cytokine Signaling, Growth Factor Signaling, Innate Immune Response, Microglia Function	NM_001113530.1:833
Cdc25a	-0.49	0.0664	-0.62	-0.36	0.712	0.65	0.779	0.0018	2.74E+00	0.0924	loglinear	Cell Cycle, DNA Damage	NM_007658.3:855
Gclc	-1.06	0.144	-1.34	-0.779	0.479	0.394	0.583	0.0018	2.74E+00	0.0924	loglinear	Inflammatory Signaling	NM_010295.2:1102
Prkaca	-0.704	0.0964	-0.893	-0.515	0.614	0.539	0.7	0.00187	2.73E+00	0.0943	loglinear	Adaptive Immune Response, Angiogenesis, Apoptosis, Autophagy, Cell Cycle, Cytokine Signaling, Growth Factor Signaling, Lipid Metabolism, Neurons and Neurotransmission, Wnt	NM_008854.3:699
Tnfrsf17	-0.811	0.111	-1.03	-0.593	0.57	0.49	0.663	0.00189	2.72E+00	0.0943	loglinear	Cytokine Signaling, NF-kB	NM_011608.1:140
Stat1	1.11	0.152	0.808	1.41	2.15	1.75	2.65	0.0019	2.72E+00	0.0943	lm.nb	Cytokine Signaling, Growth Factor Signaling, Inflammatory Signaling, Microglia Function	NM_009283.3:1590
Mavs	-1.13	0.157	-1.44	-0.827	0.456	0.368	0.564	0.00194	2.71E+00	0.0943	loglinear	Inflammatory Signaling, Innate Immune Response	NM_144888.2:1162
Mcm6	-0.634	0.0878	-0.806	-0.462	0.644	0.572	0.726	0.00195	2.71E+00	0.0943	loglinear	Cell Cycle	NM_008567.1:1118
Ripk1	1.33	0.184	0.967	1.69	2.51	1.95	3.22	0.00195	2.71E+00	0.0943	lm.nb	Apoptosis, Innate Immune Response, NF-kB	NM_009068.3:1246
Slamf9	-0.837	0.116	-1.07	-0.609	0.56	0.478	0.656	0.00198	2.70E+00	0.0945	loglinear	Microglia Function	NM_029612.4:748
Tpd52	1.12	0.156	0.812	1.43	2.17	1.76	2.69	0.00202	2.69E+00	0.0956	lm.nb	Microglia Function, Neurons and Neurotransmission	NM_001025262.1:2054
Pak1	-0.633	0.0888	-0.807	-0.459	0.645	0.572	0.728	0.00206	2.69E+00	0.0956	loglinear	Adaptive Immune Response, Angiogenesis, Growth Factor Signaling, Innate Immune Response, Microglia Function	NM_011035.2:1615
Tgfbr1	-0.711	0.0998	-0.906	-0.515	0.611	0.534	0.7	0.00206	2.69E+00	0.0956	loglinear	Cytokine Signaling, Growth Factor Signaling	NM_009370.2:4425
St3gal6	-0.504	0.0716	-0.644	-0.363	0.705	0.64	0.777	0.00216	2.67E+00	0.0989	loglinear	Microglia Function, Notch	NM_018784.2:1252
Kcnd1	-1.14	0.162	-1.45	-0.819	0.455	0.365	0.567	0.00217	2.66E+00	0.0989	loglinear	Microglia Function, Neurons and Neurotransmission	NM_008423.1:1400
Nfkb1	1.33	0.191	0.957	1.7	2.51	1.94	3.26	0.00222	2.65E+00	0.1	lm.nb	Adaptive Immune Response, Apoptosis, Cellular Stress, Cytokine Signaling, Growth Factor Signaling, Inflammatory Signaling, Innate Immune Response, NF-kB	NM_008689.2:2125
Fcgr2b	0.982	0.141	0.706	1.26	1.98	1.63	2.39	0.00224	2.65E+00	0.1	loglinear	Adaptive Immune Response, Autophagy	NM_001077189.1:1225
Kdm2b	-0.783	0.113	-1	-0.561	0.581	0.498	0.678	0.00228	2.64E+00	0.1	loglinear	Epigenetic Regulation	NM_001003953.1:3984
Csk	-0.94	0.136	-1.21	-0.673	0.521	0.433	0.627	0.00232	2.63E+00	0.1	loglinear	Adaptive Immune Response, Angiogenesis, Autophagy, Growth Factor Signaling, Insulin Signaling	NM_007783.2:268
Ak1	-1.04	0.151	-1.34	-0.745	0.486	0.396	0.596	0.00232	2.63E+00	0.1	loglinear	Microglia Function	NM_001198790.1:1625
Rb1cc1	-0.671	0.0974	-0.862	-0.48	0.628	0.55	0.717	0.00232	2.63E+00	0.1	loglinear	Autophagy, Cellular Stress	NM_009826.4:497
P2rx7	-0.806	0.118	-1.04	-0.575	0.572	0.487	0.671	0.00239	2.62E+00	0.101	loglinear	Innate Immune Response, Microglia Function, Neurons and Neurotransmission	NM_001038839.2:378
Nfkbia	1.56	0.228	1.11	2.01	2.95	2.16	4.02	0.0024	2.62E+00	0.101	lm.nb	Adaptive Immune Response, Apoptosis, Growth Factor Signaling, Inflammatory Signaling, Innate Immune Response, NF-kB	NM_010907.2:646
Mb21d1	2.14	0.313	1.52	2.75	4.4	2.88	6.73	0.0024	2.62E+00	0.101	lm.nb	Inflammatory Signaling, Innate Immune Response	NM_173386.4:1068
Mertk	-0.891	0.131	-1.15	-0.633	0.539	0.451	0.645	0.00246	2.61E+00	0.103	loglinear	Autophagy, Microglia Function	NM_008587.1:1320
Bcl2l1	1.45	0.214	1.03	1.86	2.72	2.04	3.64	0.0025	2.60E+00	0.103	lm.nb	Apoptosis, Autophagy, Cytokine Signaling, Growth Factor Signaling, Innate Immune Response, NF-kB	NM_009743.4:200
Ifitm2	1.9	0.282	1.35	2.45	3.73	2.55	5.47	0.00251	2.60E+00	0.103	lm.nb	Adaptive Immune Response, Inflammatory Signaling	NM_030694.1:87
Ifi30	1.4	0.208	0.99	1.8	2.63	1.99	3.49	0.00255	2.59E+00	0.103	lm.nb	Adaptive Immune Response, Inflammatory Signaling	NM_023065.3:806
Lst1	-0.774	0.115	-1	-0.548	0.585	0.5	0.684	0.00256	2.59E+00	0.103	loglinear	Microglia Function	NM_010734.2:104
Bag4	-0.881	0.132	-1.14	-0.623	0.543	0.454	0.649	0.00259	2.59E+00	0.103	loglinear	Apoptosis, Cellular Stress, Innate Immune Response	NM_026121.3:3735
Trem2	-0.357	0.0534	-0.462	-0.253	0.781	0.726	0.839	0.0026	2.59E+00	0.103	loglinear	Adaptive Immune Response, Inflammatory Signaling, Microglia Function	NM_031254.2:646
Il1rl2	-0.726	0.109	-0.94	-0.513	0.605	0.521	0.701	0.00262	2.58E+00	0.103	loglinear	Microglia Function	NM_133193.3:860
B3gnt5	2.39	0.358	1.69	3.09	5.23	3.22	8.51	0.00263	2.58E+00	0.103	loglinear	Astrocyte Function	NM_001159407.1:1738
Ppp3ca	-0.516	0.0776	-0.668	-0.364	0.699	0.629	0.777	0.00265	2.58E+00	0.103	loglinear	Adaptive Immune Response, Apoptosis, Growth Factor Signaling, Innate Immune Response, Wnt	NM_008913.4:1675
Gadd45g	2.3	0.351	1.62	2.99	4.94	3.06	7.96	0.0028	2.55E+00	0.107	lm.nb	Cell Cycle, DNA Damage, Growth Factor Signaling	NM_011817.2:208
Casp2	-1.04	0.159	-1.36	-0.732	0.485	0.39	0.602	0.0028	2.55E+00	0.107	loglinear	Apoptosis, Growth Factor Signaling, Innate Immune Response	NM_007610.1:420
Pik3r2	-0.427	0.0654	-0.555	-0.298	0.744	0.681	0.813	0.00286	2.54E+00	0.108	loglinear	Adaptive Immune Response, Angiogenesis, Apoptosis, Autophagy, Cytokine Signaling, Growth Factor Signaling, Innate Immune Response, Insulin Signaling	NM_008841.2:230
Hist1h1d	-0.71	0.111	-0.927	-0.494	0.611	0.526	0.71	0.00301	2.52E+00	0.112	loglinear	Apoptosis, Cellular Stress, Microglia Function	NM_145713.3:2090
Smc1a	0.429	0.0668	0.298	0.56	1.35	1.23	1.47	0.00302	2.52E+00	0.112	loglinear	Cell Cycle, DNA Damage	NM_019710.2:1675
Eef2k	-0.971	0.151	-1.27	-0.675	0.51	0.415	0.626	0.00302	2.52E+00	0.112	lm.nb	Growth Factor Signaling, Insulin Signaling, Microglia Function	NM_007908.3:1166
Man2b1	-0.612	0.0955	-0.799	-0.425	0.654	0.575	0.745	0.00305	2.52E+00	0.112	loglinear	Microglia Function	NM_010764.2:1658
Cnn2	0.892	0.14	0.617	1.17	1.86	1.53	2.24	0.00311	2.51E+00	0.112	loglinear	Autophagy	NM_007725.2:350
Dnmt1	-1.06	0.166	-1.38	-0.733	0.48	0.383	0.602	0.00312	2.51E+00	0.112	loglinear	Epigenetic Regulation	NM_010066.3:2380
Irf2	0.588	0.0924	0.407	0.769	1.5	1.33	1.7	0.00313	2.50E+00	0.112	loglinear	Apoptosis, Inflammatory Signaling, Innate Immune Response	NM_008391.2:440
Ms4a4a	1.62	0.255	1.12	2.12	3.07	2.17	4.34	0.00315	2.50E+00	0.112	lm.nb		XM_003086124.1:252
Ptpn6	-0.489	0.0775	-0.641	-0.337	0.712	0.641	0.792	0.00322	2.49E+00	0.113	loglinear	Adaptive Immune Response, Cytokine Signaling, Growth Factor Signaling, Inflammatory Signaling, Innate Immune Response	NM_013545.2:1691
Tmem173	0.705	0.112	0.486	0.924	1.63	1.4	1.9	0.00323	2.49E+00	0.113	loglinear	Inflammatory Signaling, Innate Immune Response, Microglia Function	NM_028261.1:1792
Bnip3l	-0.809	0.129	-1.06	-0.556	0.571	0.479	0.68	0.00331	2.48E+00	0.116	loglinear	Apoptosis, Autophagy	NM_009761.3:1738
Cflar	1.06	0.17	0.729	1.4	2.09	1.66	2.63	0.00337	2.47E+00	0.116	lm.nb	Apoptosis, Autophagy, Innate Immune Response, NF-kB	NM_207653.3:990
Gja1	2.17	0.35	1.49	2.86	4.51	2.81	7.26	0.00341	2.47E+00	0.116	lm.nb	Astrocyte Function, Neurons and Neurotransmission	NM_010288.3:1450
Nrp2	1.68	0.271	1.15	2.21	3.21	2.22	4.64	0.00345	2.46E+00	0.116	lm.nb	Angiogenesis, Microglia Function	NM_001077403.1:610
Cd86	1.07	0.173	0.732	1.41	2.1	1.66	2.66	0.00347	2.46E+00	0.116	lm.nb	Adaptive Immune Response, Growth Factor Signaling, Matrix Remodeling, Microglia Function	NM_019388.3:251
Fabp5	2.32	0.375	1.58	3.05	4.98	2.99	8.29	0.0035	2.46E+00	0.116	lm.nb	Microglia Function	NM_010634.3:430
Tmcc3	-0.322	0.0522	-0.425	-0.22	0.8	0.745	0.859	0.0035	2.46E+00	0.116	loglinear	Microglia Function	NM_172051.2:3825
Ulk1	-0.682	0.111	-0.899	-0.465	0.623	0.536	0.724	0.00351	2.45E+00	0.116	loglinear	Autophagy, Cellular Stress	NM_009469.3:4050
Nfe2l2	0.881	0.143	0.6	1.16	1.84	1.52	2.24	0.00355	2.45E+00	0.116	lm.nb	Cellular Stress	NR_132727.1:144
Slc17a7	0.99	0.161	0.674	1.31	1.99	1.6	2.47	0.00356	2.45E+00	0.116	loglinear	Neurons and Neurotransmission	NM_182993.2:530
Tgfa	-0.586	0.0954	-0.773	-0.399	0.666	0.585	0.759	0.00357	2.45E+00	0.116	loglinear	Astrocyte Function, Microglia Function, Neurons and Neurotransmission	NM_031199.2:3360
Ets2	1.78	0.291	1.21	2.35	3.44	2.32	5.11	0.00358	2.45E+00	0.116	lm.nb	Cellular Stress, Growth Factor Signaling, Microglia Function	NM_011809.2:3284
Pms2	-0.943	0.154	-1.24	-0.641	0.52	0.422	0.641	0.0036	2.44E+00	0.116	loglinear	DNA Damage	NM_008886.2:265
Tgm2	2.38	0.39	1.62	3.15	5.21	3.07	8.85	0.00364	2.44E+00	0.116	lm.nb	Autophagy, Microglia Function	NM_009373.3:1260
Csf2rb	1.82	0.299	1.23	2.4	3.52	2.35	5.28	0.0037	2.43E+00	0.117	lm.nb	Adaptive Immune Response, Angiogenesis, Apoptosis, Cytokine Signaling, Growth Factor Signaling, Insulin Signaling	NM_007780.4:4185
H2afx	0.46	0.0757	0.312	0.609	1.38	1.24	1.52	0.00371	2.43E+00	0.117	loglinear	Cell Cycle, Cellular Stress, DNA Damage, Epigenetic Regulation, Wnt	NM_010436.2:980
Atg14	-1.1	0.182	-1.46	-0.748	0.465	0.363	0.596	0.00373	2.43E+00	0.117	loglinear	Autophagy, Cellular Stress	NM_172599.4:204
Tmem119	-0.882	0.146	-1.17	-0.597	0.543	0.445	0.661	0.00375	2.43E+00	0.117	loglinear	Microglia Function	NM_146162.2:1550
Sqstm1	0.891	0.148	0.602	1.18	1.85	1.52	2.27	0.00379	2.42E+00	0.117	loglinear	Autophagy, Cytokine Signaling, Growth Factor Signaling	NM_011018.2:1430
Kdm5b	-0.871	0.144	-1.15	-0.588	0.547	0.45	0.665	0.00379	2.42E+00	0.117	loglinear	Epigenetic Regulation	NM_152895.2:3620
Tnfrsf1a	0.76	0.127	0.511	1.01	1.69	1.43	2.01	0.00393	2.41E+00	0.12	loglinear	Apoptosis, Cytokine Signaling, Growth Factor Signaling, Innate Immune Response, NF-kB	NM_011609.2:615
Hmgb1	-0.467	0.0784	-0.621	-0.314	0.723	0.65	0.804	0.00397	2.40E+00	0.12	loglinear	Apoptosis, Autophagy, Inflammatory Signaling, Innate Immune Response	NM_010439.3:1574
Oas1g	2.09	0.35	1.4	2.78	4.25	2.64	6.85	0.00398	2.40E+00	0.12	lm.nb	Inflammatory Signaling, Microglia Function	NM_011852.2:457
Lilrb4a	1.81	0.304	1.22	2.41	3.51	2.32	5.31	0.00399	2.40E+00	0.12	lm.nb	Adaptive Immune Response, Inflammatory Signaling	NM_013532.3:348
Ccl4	1.79	0.301	1.2	2.38	3.46	2.3	5.2	0.00401	2.40E+00	0.12	lm.nb	Cytokine Signaling, Innate Immune Response, Microglia Function, NF-kB	NM_013652.1:140
Ncf1	0.88	0.148	0.589	1.17	1.84	1.5	2.25	0.00404	2.39E+00	0.12	loglinear	Adaptive Immune Response, Angiogenesis, Cellular Stress	NM_001286037.1:970
Ago4	-1.93	0.327	-2.57	-1.29	0.262	0.168	0.409	0.00411	2.39E+00	0.121	lm.nb	Adaptive Immune Response, Cellular Stress, Epigenetic Regulation, Growth Factor Signaling, Notch, Wnt	NM_153177.3:1576
Sod2	2.06	0.349	1.37	2.74	4.16	2.59	6.69	0.00412	2.39E+00	0.121	lm.nb	Cellular Stress, Microglia Function	NM_013671.3:1495
Ccl2	1.82	0.311	1.21	2.43	3.54	2.32	5.39	0.00421	2.38E+00	0.123	lm.nb	Astrocyte Function, Cytokine Signaling, Inflammatory Signaling, Innate Immune Response	NM_011333.3:415
C5ar1	1.97	0.337	1.31	2.63	3.91	2.48	6.18	0.00428	2.37E+00	0.123	lm.nb	Inflammatory Signaling, Neurons and Neurotransmission	NM_007577.3:595
Crem	1.78	0.305	1.18	2.38	3.44	2.27	5.2	0.00428	2.37E+00	0.123	lm.nb	Neurons and Neurotransmission	NM_001110853.1:1840
Nrm	-0.604	0.103	-0.807	-0.401	0.658	0.572	0.757	0.00429	2.37E+00	0.123	loglinear	Microglia Function	NM_134122.2:466
Abcc3	-0.669	0.115	-0.894	-0.444	0.629	0.538	0.735	0.00435	2.36E+00	0.123	loglinear	Microglia Function	NM_029600.3:2730
Tnfrsf12a	1.81	0.311	1.2	2.42	3.5	2.3	5.35	0.00435	2.36E+00	0.123	lm.nb	Cytokine Signaling, Inflammatory Signaling, NF-kB	NM_001161746.1:517
Cldn5	-3	0.518	-4.02	-1.99	0.125	0.0618	0.252	0.0044	2.36E+00	0.124	lm.nb	Matrix Remodeling	NM_013805.4:975
Ccr5	0.563	0.0972	0.372	0.753	1.48	1.29	1.69	0.00443	2.35E+00	0.124	loglinear	Cytokine Signaling, Microglia Function	NM_009917.5:1340
Ptger4	2.55	0.441	1.68	3.41	5.85	3.21	10.6	0.00446	2.35E+00	0.124	lm.nb	Microglia Function, Neurons and Neurotransmission	NM_008965.1:315
Grn	-0.267	0.0464	-0.358	-0.176	0.831	0.78	0.885	0.00453	2.34E+00	0.125	loglinear	Microglia Function	NM_008175.3:2010
Rhoa	-0.259	0.0451	-0.347	-0.17	0.836	0.786	0.889	0.00457	2.34E+00	0.126	loglinear	Angiogenesis, Autophagy, Growth Factor Signaling, Wnt	NM_016802.4:1885
Mr1	-0.957	0.168	-1.29	-0.629	0.515	0.41	0.647	0.00465	2.33E+00	0.126	lm.nb	Microglia Function	NM_008209.4:1360
Socs3	2.61	0.458	1.72	3.51	6.12	3.29	11.4	0.00465	2.33E+00	0.126	lm.nb	Adaptive Immune Response, Astrocyte Function, Cytokine Signaling, Inflammatory Signaling, Innate Immune Response	NM_007707.2:585
Casp4	2.31	0.405	1.52	3.11	4.97	2.87	8.61	0.00465	2.33E+00	0.126	lm.nb	Apoptosis, Innate Immune Response	NM_007609.2:408
Parp2	-0.461	0.0808	-0.619	-0.302	0.727	0.651	0.811	0.00467	2.33E+00	0.126	loglinear	DNA Damage	NM_009632.2:1325
Slc2a5	-0.833	0.147	-1.12	-0.545	0.561	0.46	0.685	0.00479	2.32E+00	0.128	lm.nb	Microglia Function	NM_019741.3:2305
Irak3	1.82	0.323	1.19	2.46	3.54	2.28	5.49	0.00483	2.32E+00	0.128	lm.nb	Apoptosis, Cytokine Signaling, Innate Immune Response	NM_028679.3:2608
Padi2	-0.856	0.152	-1.15	-0.559	0.552	0.45	0.679	0.00485	2.31E+00	0.128	lm.nb	Astrocyte Function, Epigenetic Regulation	NM_008812.2:1016
Il1rap	0.846	0.15	0.552	1.14	1.8	1.47	2.2	0.00486	2.31E+00	0.128	loglinear	Apoptosis, Cytokine Signaling	NM_134103.2:945
Gria1	1.34	0.238	0.873	1.81	2.53	1.83	3.5	0.00491	2.31E+00	0.128	loglinear	Neurons and Neurotransmission	NM_001252403.1:2476
Ctsf	-0.442	0.0786	-0.596	-0.288	0.736	0.662	0.819	0.00491	2.31E+00	0.128	loglinear	Adaptive Immune Response	NM_019861.1:625
Nlrp3	1.58	0.281	1.03	2.13	2.99	2.04	4.39	0.00492	2.31E+00	0.128	lm.nb	Innate Immune Response, Microglia Function	NM_145827.3:508
Tmem144	-1.34	0.24	-1.81	-0.87	0.395	0.285	0.547	0.00503	2.30E+00	0.13	lm.nb	Microglia Function	NM_027495.4:1525
Casp6	-0.801	0.144	-1.08	-0.519	0.574	0.472	0.698	0.00511	2.29E+00	0.131	loglinear	Apoptosis	NM_009811.3:360
Adamts16	-4.03	0.725	-5.45	-2.61	0.0613	0.0229	0.164	0.00512	2.29E+00	0.131	loglinear	Matrix Remodeling, Microglia Function	NM_172053.2:1918
Pik3r5	2.13	0.386	1.37	2.89	4.37	2.59	7.39	0.00529	2.28E+00	0.134	lm.nb	Adaptive Immune Response, Apoptosis, Growth Factor Signaling, Innate Immune Response	NM_177320.2:3342
Ash2l	-0.571	0.104	-0.775	-0.367	0.673	0.584	0.775	0.00539	2.27E+00	0.136	loglinear	Epigenetic Regulation, Wnt	NM_001080793.1:2125
Tlr7	0.721	0.132	0.463	0.98	1.65	1.38	1.97	0.00544	2.26E+00	0.137	loglinear	Innate Immune Response, Microglia Function	NM_133211.3:3210
Timp1	3.17	0.58	2.03	4.31	9	4.09	19.8	0.00546	2.26E+00	0.137	lm.nb	Astrocyte Function, Matrix Remodeling	NM_011593.2:436
Ikbkg	-0.621	0.114	-0.845	-0.397	0.65	0.557	0.759	0.00556	2.25E+00	0.138	loglinear	Adaptive Immune Response, Apoptosis, Cytokine Signaling, Growth Factor Signaling, Inflammatory Signaling, Innate Immune Response, NF-kB	NM_178590.2:525
Mbd2	0.784	0.145	0.501	1.07	1.72	1.42	2.1	0.00561	2.25E+00	0.138	loglinear	Epigenetic Regulation	NM_010773.2:655
Birc3	2.25	0.415	1.43	3.06	4.75	2.7	8.34	0.00564	2.25E+00	0.138	lm.nb	Apoptosis, Cytokine Signaling, Inflammatory Signaling, Innate Immune Response, NF-kB	NM_007464.3:425
Tgm1	3.25	0.6	2.07	4.42	9.5	4.2	21.5	0.00565	2.25E+00	0.138	lm.nb	Astrocyte Function	NM_001161714.1:1530
Hif1a	0.843	0.157	0.535	1.15	1.79	1.45	2.22	0.00578	2.24E+00	0.14	lm.nb	Autophagy, Cellular Stress, Microglia Function, Notch	NM_010431.2:1294
Pycard	-0.805	0.15	-1.1	-0.511	0.572	0.467	0.702	0.00585	2.23E+00	0.14	loglinear	Apoptosis, Innate Immune Response	NM_023258.4:1654
Mmp14	1.74	0.325	1.11	2.38	3.35	2.15	5.21	0.00586	2.23E+00	0.14	lm.nb	Cellular Stress, Innate Immune Response, Matrix Remodeling, Microglia Function	NM_008608.3:554
Hspb1	0.644	0.12	0.408	0.88	1.56	1.33	1.84	0.00586	2.23E+00	0.14	loglinear	Angiogenesis, Astrocyte Function, Cellular Stress, Growth Factor Signaling	NM_013560.2:630
Serpinf1	-0.731	0.137	-0.999	-0.464	0.602	0.5	0.725	0.00587	2.23E+00	0.14	lm.nb	Microglia Function, Wnt	NM_011340.3:745
Mdm2	0.482	0.0906	0.304	0.659	1.4	1.23	1.58	0.00602	2.22E+00	0.143	loglinear	Adaptive Immune Response, Apoptosis, Cell Cycle, Cellular Stress, DNA Damage, Growth Factor Signaling, Neurons and Neurotransmission	NM_010786.4:1664
C3	2.14	0.403	1.35	2.93	4.4	2.55	7.61	0.00603	2.22E+00	0.143	lm.nb	Adaptive Immune Response, Autophagy, Inflammatory Signaling, Innate Immune Response, Microglia Function	XM_011246258.1:2702
Ccl7	2.52	0.474	1.59	3.44	5.72	3	10.9	0.00605	2.22E+00	0.143	lm.nb	Cytokine Signaling, Inflammatory Signaling	NM_013654.3:141
Bak1	-0.288	0.0545	-0.395	-0.181	0.819	0.761	0.882	0.00616	2.21E+00	0.144	loglinear	Apoptosis	NM_007523.2:470
Bcl2a1a	1.82	0.346	1.14	2.5	3.53	2.21	5.66	0.00626	2.20E+00	0.146	lm.nb	Apoptosis, NF-kB	NM_009742.3:175
Ccl3	1.57	0.299	0.984	2.15	2.97	1.98	4.45	0.00629	2.20E+00	0.146	lm.nb	Cytokine Signaling, Microglia Function	NM_011337.1:60
Il2rg	2.39	0.454	1.49	3.28	5.22	2.82	9.68	0.00629	2.20E+00	0.146	lm.nb	Adaptive Immune Response, Angiogenesis, Cytokine Signaling, Growth Factor Signaling, Inflammatory Signaling, Insulin Signaling	NM_013563.3:566
Birc2	0.933	0.178	0.583	1.28	1.91	1.5	2.43	0.0064	2.19E+00	0.147	lm.nb	Apoptosis, Cytokine Signaling, Innate Immune Response, NF-kB	NM_007465.2:1230
Syk	0.537	0.103	0.334	0.74	1.45	1.26	1.67	0.00654	2.18E+00	0.15	loglinear	Adaptive Immune Response, Autophagy, Cytokine Signaling, Growth Factor Signaling, Innate Immune Response, NF-kB	NM_001198977.1:2064
Cp	1.9	0.366	1.18	2.61	3.72	2.26	6.12	0.00659	2.18E+00	0.15	lm.nb	Astrocyte Function	NM_001042611.1:1750
Cotl1	-0.529	0.103	-0.732	-0.327	0.693	0.602	0.797	0.00683	2.17E+00	0.155	loglinear	Microglia Function	NM_028071.3:325
Slamf8	1.26	0.247	0.773	1.74	2.39	1.71	3.35	0.00706	2.15E+00	0.159	lm.nb	Microglia Function	NM_029084.3:1366
Ifih1	2.15	0.422	1.32	2.98	4.43	2.5	7.87	0.00706	2.15E+00	0.159	lm.nb	Inflammatory Signaling, Innate Immune Response	NM_027835.2:1997
Srgn	2.48	0.491	1.52	3.44	5.59	2.87	10.9	0.00723	2.14E+00	0.162	lm.nb	Astrocyte Function, Inflammatory Signaling	NM_011157.2:168
Bcl10	0.455	0.0905	0.278	0.632	1.37	1.21	1.55	0.00736	2.13E+00	0.164	loglinear	Adaptive Immune Response, Apoptosis, NF-kB	NM_009740.1:1168
Chuk	0.401	0.0799	0.244	0.557	1.32	1.18	1.47	0.00741	2.13E+00	0.164	loglinear	Adaptive Immune Response, Apoptosis, Cytokine Signaling, Growth Factor Signaling, Inflammatory Signaling, Innate Immune Response, NF-kB	NM_001162410.1:222
Irf7	2.61	0.525	1.59	3.64	6.13	3	12.5	0.0076	2.12E+00	0.168	lm.nb	Apoptosis, Inflammatory Signaling, Innate Immune Response	NM_016850.2:705
Atm	-0.936	0.188	-1.3	-0.567	0.523	0.405	0.675	0.00766	2.12E+00	0.168	loglinear	Apoptosis, Cell Cycle, Cellular Stress, DNA Damage, NF-kB	NM_007499.2:5543
Traf3	0.987	0.199	0.597	1.38	1.98	1.51	2.6	0.0077	2.11E+00	0.168	lm.nb	Apoptosis, Cytokine Signaling, Inflammatory Signaling, Innate Immune Response, NF-kB	NM_011632.3:884
Casp9	-0.65	0.131	-0.908	-0.393	0.637	0.533	0.761	0.00771	2.11E+00	0.168	loglinear	Adaptive Immune Response, Apoptosis, DNA Damage, Growth Factor Signaling, Innate Immune Response	NM_015733.4:1675
Smarca5	0.731	0.148	0.441	1.02	1.66	1.36	2.03	0.00776	2.11E+00	0.168	loglinear	Cell Cycle, DNA Damage, Epigenetic Regulation	NM_053124.2:2934
Prkdc	-0.683	0.139	-0.955	-0.411	0.623	0.516	0.752	0.00789	2.10E+00	0.17	loglinear	Cell Cycle, DNA Damage, Innate Immune Response	NM_011159.2:3108
Fgd2	-0.93	0.189	-1.3	-0.56	0.525	0.406	0.679	0.00794	2.10E+00	0.171	lm.nb	Growth Factor Signaling, Microglia Function	NM_001159538.1:882
Cdkn1a	2.49	0.51	1.49	3.49	5.61	2.8	11.2	0.00818	2.09E+00	0.174	lm.nb	Adaptive Immune Response, Cell Cycle, Cellular Stress, Cytokine Signaling, DNA Damage, Growth Factor Signaling	NM_007669.4:1670
Ptprc	0.388	0.0797	0.232	0.544	1.31	1.17	1.46	0.00821	2.09E+00	0.174	loglinear	Adaptive Immune Response, Matrix Remodeling	NM_011210.3:2320
Trem3	1.79	0.369	1.07	2.52	3.47	2.1	5.72	0.00823	2.08E+00	0.174	lm.nb	Adaptive Immune Response, Inflammatory Signaling, Microglia Function	NM_021407.3:672
Nfkbie	1.99	0.41	1.19	2.8	3.98	2.28	6.94	0.00824	2.08E+00	0.174	lm.nb	Adaptive Immune Response, Apoptosis	NM_008690.3:630
Nfkb2	2.36	0.485	1.41	3.31	5.13	2.66	9.92	0.00824	2.08E+00	0.174	lm.nb	Apoptosis, Cytokine Signaling, Growth Factor Signaling, Inflammatory Signaling, Innate Immune Response, NF-kB	NM_019408.2:1150
Msr1	2.21	0.455	1.31	3.1	4.61	2.49	8.56	0.00833	2.08E+00	0.175	lm.nb	Inflammatory Signaling, Neurons and Neurotransmission	NM_001113326.1:555
Lmnb1	0.898	0.186	0.534	1.26	1.86	1.45	2.4	0.0084	2.08E+00	0.175	lm.nb	Apoptosis, Cell Cycle, Cellular Stress, Microglia Function	NM_010721.2:805
Rac1	-0.314	0.0648	-0.441	-0.187	0.805	0.737	0.879	0.00841	2.08E+00	0.175	loglinear	Adaptive Immune Response, Angiogenesis, Autophagy, Growth Factor Signaling, Innate Immune Response, Neurons and Neurotransmission, Wnt	NM_009007.2:1045
Sumo1	0.62	0.128	0.369	0.872	1.54	1.29	1.83	0.00845	2.07E+00	0.175	lm.nb	Cell Cycle, Cytokine Signaling, DNA Damage, Inflammatory Signaling	NM_009460.1:720
Sell	2.13	0.442	1.26	2.99	4.36	2.39	7.95	0.00856	2.07E+00	0.176	lm.nb	Adaptive Immune Response, Matrix Remodeling	XM_006496716.1:1035
Lgmn	-0.372	0.0775	-0.524	-0.221	0.772	0.695	0.858	0.0086	2.07E+00	0.177	loglinear	Adaptive Immune Response, Innate Immune Response	NM_011175.3:370
Slc2a1	1.43	0.299	0.843	2.01	2.69	1.79	4.04	0.00876	2.06E+00	0.178	lm.nb	Microglia Function	NM_011400.3:2190
Slc1a3	0.348	0.0728	0.205	0.491	1.27	1.15	1.41	0.00876	2.06E+00	0.178	loglinear	Astrocyte Function, Neurons and Neurotransmission	NM_148938.3:3865
Pld1	-0.796	0.167	-1.12	-0.469	0.576	0.459	0.722	0.00881	2.06E+00	0.178	loglinear	Autophagy, Growth Factor Signaling	NM_001164056.1:520
Egr1	1.16	0.245	0.684	1.64	2.24	1.61	3.12	0.00894	2.05E+00	0.18	lm.nb	Inflammatory Signaling, Neurons and Neurotransmission	NM_007913.5:515
Irf1	1.84	0.389	1.08	2.61	3.59	2.12	6.09	0.00901	2.05E+00	0.181	lm.nb	Apoptosis, Inflammatory Signaling, Innate Immune Response	NM_008390.1:365
Cd83	1.25	0.263	0.732	1.76	2.38	1.66	3.4	0.00902	2.04E+00	0.181	lm.nb	Microglia Function	NM_009856.2:1624
Ltb	-0.84	0.179	-1.19	-0.49	0.559	0.438	0.712	0.00926	2.03E+00	0.184	loglinear	Cytokine Signaling, Inflammatory Signaling, NF-kB	NM_008518.2:163
Il1a	2.55	0.542	1.49	3.61	5.86	2.81	12.2	0.00926	2.03E+00	0.184	lm.nb	Apoptosis, Cellular Stress, Cytokine Signaling, Growth Factor Signaling	NM_010554.4:512
Olfml3	-0.691	0.149	-0.983	-0.4	0.619	0.506	0.758	0.00971	2.01E+00	0.192	lm.nb	Matrix Remodeling	NM_133859.2:1035
Spp1	2.92	0.631	1.69	4.16	7.58	3.22	17.9	0.0098	2.01E+00	0.193	lm.nb	Growth Factor Signaling, Matrix Remodeling, Microglia Function	NM_009263.3:420
Bnip3	-0.682	0.148	-0.971	-0.393	0.623	0.51	0.761	0.00984	2.01E+00	0.193	lm.nb	Apoptosis, Autophagy, Cellular Stress, Microglia Function	NM_009760.4:1108
Cass4	-0.452	0.0981	-0.644	-0.259	0.731	0.64	0.835	0.01	2.00E+00	0.196	loglinear	Microglia Function	NM_001080820.2:870
Ptms	-0.375	0.0816	-0.535	-0.215	0.771	0.69	0.862	0.0101	2.00E+00	0.196	loglinear	Microglia Function	NM_026988.2:755
Anapc15	-0.687	0.15	-0.981	-0.393	0.621	0.507	0.761	0.0101	2.00E+00	0.196	loglinear	Cell Cycle, Cellular Stress	NM_027532.3:350
Tnfsf10	1.63	0.36	0.929	2.34	3.11	1.9	5.06	0.0105	1.98E+00	0.202	lm.nb	Apoptosis, Cytokine Signaling, Innate Immune Response	NM_009425.2:2055
Hilpda	1.29	0.284	0.732	1.85	2.44	1.66	3.59	0.0105	1.98E+00	0.202	lm.nb	Microglia Function	NM_023516.5:236
Pros1	-0.428	0.095	-0.614	-0.242	0.743	0.653	0.845	0.0107	1.97E+00	0.206	loglinear	Autophagy	NM_011173.2:2720
Cnp	-0.513	0.114	-0.737	-0.289	0.701	0.6	0.819	0.011	1.96E+00	0.209	loglinear	Oligodendrocyte Function	NM_009923.2:166
Klrk1	1.69	0.379	0.953	2.44	3.24	1.94	5.41	0.011	1.96E+00	0.21	lm.nb	Adaptive Immune Response, Innate Immune Response	NM_001083322.1:144
Egfr	1.88	0.421	1.05	2.7	3.67	2.07	6.51	0.0112	1.95E+00	0.212	loglinear	Adaptive Immune Response, Angiogenesis, Astrocyte Function, Cytokine Signaling, Growth Factor Signaling, Insulin Signaling	NM_207655.2:1335
Osmr	2.9	0.654	1.62	4.18	7.48	3.08	18.2	0.0113	1.95E+00	0.213	lm.nb	Astrocyte Function, Cytokine Signaling, Growth Factor Signaling	NM_011019.3:395
Lacc1	0.794	0.179	0.444	1.14	1.73	1.36	2.21	0.0113	1.95E+00	0.213	lm.nb	Microglia Function	NM_172488.2:1025
Txnrd1	2.52	0.568	1.41	3.63	5.73	2.65	12.4	0.0114	1.94E+00	0.213	lm.nb	Cellular Stress	NM_015762.2:2245
Tlr2	2.27	0.512	1.26	3.27	4.81	2.4	9.64	0.0115	1.94E+00	0.213	lm.nb	Growth Factor Signaling, Innate Immune Response, Microglia Function	NM_011905.2:255
Tnf	2.74	0.62	1.53	3.96	6.69	2.88	15.5	0.0115	1.94E+00	0.213	lm.nb	Apoptosis, Cellular Stress, Cytokine Signaling, Growth Factor Signaling, Inflammatory Signaling, Innate Immune Response, Microglia Function, NF-kB	NM_013693.2:514
Clec7a	-0.621	0.141	-0.896	-0.346	0.65	0.537	0.787	0.0115	1.94E+00	0.213	lm.nb	Autophagy	NM_020008.2:1008
Myc	0.552	0.125	0.307	0.797	1.47	1.24	1.74	0.0116	1.94E+00	0.214	lm.nb	Apoptosis, Cell Cycle, Cytokine Signaling, Growth Factor Signaling, Notch, Wnt	NM_010849.4:630
Hdac4	1.13	0.257	0.627	1.63	2.19	1.54	3.1	0.0117	1.93E+00	0.214	loglinear	Epigenetic Regulation, Notch	NM_207225.1:2800
Clic4	2.78	0.632	1.54	4.02	6.87	2.91	16.2	0.0117	1.93E+00	0.214	lm.nb	Autophagy, Microglia Function	NM_013885.2:3280
Cd14	2.5	0.568	1.38	3.61	5.64	2.61	12.2	0.0117	1.93E+00	0.214	lm.nb	Apoptosis, Astrocyte Function, Autophagy, Growth Factor Signaling, Innate Immune Response, NF-kB	NM_009841.3:235
Axl	0.665	0.152	0.368	0.963	1.59	1.29	1.95	0.0118	1.93E+00	0.215	loglinear	Angiogenesis, Autophagy, Microglia Function	NM_009465.3:3820
Il1b	2.69	0.616	1.48	3.9	6.46	2.8	14.9	0.012	1.92E+00	0.216	lm.nb	Apoptosis, Cellular Stress, Cytokine Signaling, Growth Factor Signaling, Inflammatory Signaling, Innate Immune Response, Microglia Function, NF-kB	NM_008361.3:1120
Setdb1	-0.541	0.124	-0.784	-0.298	0.687	0.581	0.813	0.012	1.92E+00	0.216	loglinear	Epigenetic Regulation	NM_018877.2:1625
Traf1	2.6	0.596	1.43	3.77	6.06	2.7	13.6	0.012	1.92E+00	0.216	lm.nb	Apoptosis, Innate Immune Response, NF-kB	NM_009421.3:566
Relb	2.38	0.547	1.31	3.45	5.22	2.48	11	0.0121	1.92E+00	0.216	lm.nb	Cytokine Signaling, Growth Factor Signaling, Inflammatory Signaling, NF-kB	NM_009046.2:2013
Dnmt3a	-0.311	0.072	-0.452	-0.17	0.806	0.731	0.889	0.0124	1.91E+00	0.221	loglinear	Epigenetic Regulation	NM_007872.4:7160
Nod1	0.55	0.127	0.3	0.799	1.46	1.23	1.74	0.0125	1.90E+00	0.223	loglinear	Autophagy, Cytokine Signaling, Innate Immune Response	NM_172729.2:1446
Fancg	-1.02	0.238	-1.49	-0.554	0.493	0.357	0.681	0.0127	1.90E+00	0.226	lm.nb	DNA Damage	NM_053081.2:250
Map3k1	-0.176	0.0411	-0.257	-0.0957	0.885	0.837	0.936	0.0128	1.89E+00	0.226	loglinear	Adaptive Immune Response, Apoptosis, Growth Factor Signaling, Innate Immune Response	NM_011945.2:1640
Optn	0.982	0.23	0.531	1.43	1.98	1.45	2.7	0.013	1.89E+00	0.228	loglinear	Autophagy, Cell Cycle, Microglia Function	NM_181848.4:1018
Fas	2.89	0.682	1.56	4.23	7.43	2.94	18.8	0.0132	1.88E+00	0.232	lm.nb	Apoptosis, Cellular Stress, Cytokine Signaling, DNA Damage, Growth Factor Signaling, Innate Immune Response	NM_007987.2:95
Tyrobp	-0.123	0.0289	-0.179	-0.066	0.918	0.883	0.955	0.0133	1.88E+00	0.232	loglinear	Adaptive Immune Response, Innate Immune Response	NM_011662.2:130
Hdc	2.92	0.695	1.56	4.29	7.59	2.95	19.5	0.0136	1.87E+00	0.237	lm.nb		NM_008230.4:745
Maff	2.66	0.638	1.4	3.91	6.3	2.65	15	0.0142	1.85E+00	0.245	lm.nb	Microglia Function	NM_010755.3:743
Tarbp2	-0.625	0.151	-0.921	-0.329	0.648	0.528	0.796	0.0144	1.84E+00	0.249	loglinear	Epigenetic Regulation	NM_001253795.1:813
Pik3cb	0.249	0.0603	0.13	0.367	1.19	1.09	1.29	0.0146	1.84E+00	0.252	loglinear	Adaptive Immune Response, Angiogenesis, Apoptosis, Autophagy, Carbohydrate Metabolism, Cytokine Signaling, Growth Factor Signaling, Innate Immune Response, Insulin Signaling, Lipid Metabolism	NM_029094.3:1970
Cd36	-0.556	0.136	-0.822	-0.29	0.68	0.566	0.818	0.0149	1.83E+00	0.256	loglinear	Adaptive Immune Response, Autophagy, Innate Immune Response, Matrix Remodeling, Neurons and Neurotransmission	NM_007643.3:1520
Gadd45a	1.85	0.452	0.964	2.74	3.61	1.95	6.66	0.0149	1.83E+00	0.256	lm.nb	Cell Cycle, DNA Damage, Growth Factor Signaling	NM_007836.1:654
C1qb	0.198	0.0486	0.103	0.294	1.15	1.07	1.23	0.015	1.82E+00	0.256	loglinear	Innate Immune Response	NM_009777.2:865
Serpine1	1.15	0.281	0.596	1.7	2.22	1.51	3.25	0.0151	1.82E+00	0.256	lm.nb	Autophagy, DNA Damage, Matrix Remodeling	NM_008871.2:1822
Prkce	0.397	0.0975	0.206	0.588	1.32	1.15	1.5	0.0152	1.82E+00	0.256	loglinear	Autophagy, Growth Factor Signaling	NM_011104.2:1510
Tm4sf1	1.7	0.417	0.881	2.51	3.24	1.84	5.71	0.0152	1.82E+00	0.256	lm.nb	Astrocyte Function	NM_008536.3:652
Fyn	0.616	0.151	0.319	0.912	1.53	1.25	1.88	0.0152	1.82E+00	0.256	lm.nb	Adaptive Immune Response, Angiogenesis, Autophagy, Cytokine Signaling, Growth Factor Signaling, Innate Immune Response, Insulin Signaling, Microglia Function	NM_008054.2:1030
Zbp1	2.48	0.61	1.28	3.67	5.57	2.43	12.8	0.0154	1.81E+00	0.257	lm.nb	Innate Immune Response, Microglia Function	NM_021394.2:473
Cd74	0.82	0.202	0.424	1.22	1.77	1.34	2.32	0.0154	1.81E+00	0.257	lm.nb	Adaptive Immune Response, Inflammatory Signaling	NM_001042605.1:391
Cd72	1.22	0.304	0.628	1.82	2.33	1.54	3.52	0.0158	1.80E+00	0.262	lm.nb	Adaptive Immune Response, Inflammatory Signaling	NM_001110320.1:987
Sesn2	1.27	0.316	0.651	1.89	2.41	1.57	3.7	0.0158	1.80E+00	0.262	lm.nb	DNA Damage	NM_144907.1:1416
Dock2	-0.146	0.0363	-0.217	-0.0749	0.904	0.86	0.949	0.0158	1.80E+00	0.262	loglinear	Autophagy	NM_033374.3:2410
Brd2	0.423	0.106	0.214	0.631	1.34	1.16	1.55	0.0165	1.78E+00	0.271	loglinear	Epigenetic Regulation	NM_010238.3:2800
Rac2	0.622	0.157	0.315	0.93	1.54	1.24	1.91	0.0166	1.78E+00	0.272	lm.nb	Adaptive Immune Response, Autophagy, Growth Factor Signaling, Innate Immune Response, Wnt	NM_009008.3:2258
Hcar2	2.76	0.696	1.39	4.12	6.77	2.63	17.4	0.0166	1.78E+00	0.272	lm.nb	Microglia Function	NM_030701.1:770
Mmp12	0.752	0.191	0.377	1.13	1.68	1.3	2.18	0.017	1.77E+00	0.277	lm.nb	Matrix Remodeling, Microglia Function	NM_008605.3:592
Hdac2	-0.331	0.0847	-0.497	-0.165	0.795	0.709	0.892	0.0174	1.76E+00	0.283	loglinear	Cell Cycle, Cellular Stress, Epigenetic Regulation, Growth Factor Signaling, Notch	NM_008229.2:1010
Lyn	0.381	0.0976	0.19	0.572	1.3	1.14	1.49	0.0175	1.76E+00	0.284	loglinear	Adaptive Immune Response, Autophagy, Cytokine Signaling, Growth Factor Signaling, NF-kB	NM_010747.1:1725
Coa5	-0.367	0.0943	-0.552	-0.182	0.775	0.682	0.881	0.0176	1.75E+00	0.285	loglinear	Microglia Function	NM_198006.4:1808
Brd3	-0.823	0.212	-1.24	-0.408	0.565	0.424	0.754	0.0177	1.75E+00	0.285	loglinear	Epigenetic Regulation	NM_001113573.1:2690
Cd47	0.462	0.119	0.229	0.695	1.38	1.17	1.62	0.0178	1.75E+00	0.286	loglinear	Autophagy, Matrix Remodeling	NM_010581.3:165
Dock1	-0.352	0.0907	-0.529	-0.174	0.784	0.693	0.886	0.0179	1.75E+00	0.286	loglinear	Angiogenesis, Autophagy	NM_001033420.2:405
Sphk1	3.61	0.933	1.78	5.43	12.2	3.43	43.2	0.018	1.74E+00	0.287	lm.nb	Angiogenesis, Astrocyte Function	NM_011451.3:562
Ncaph	-0.922	0.24	-1.39	-0.453	0.528	0.381	0.731	0.0183	1.74E+00	0.291	lm.nb	Cell Cycle, Microglia Function	NM_144818.3:1540
Clstn1	-0.463	0.121	-0.7	-0.226	0.725	0.615	0.855	0.0187	1.73E+00	0.295	loglinear	Microglia Function	NM_023051.4:2352
Ccni	-0.517	0.135	-0.783	-0.252	0.699	0.581	0.84	0.0187	1.73E+00	0.295	loglinear	Cell Cycle	NM_017367.3:1180
Kdm6a	-0.377	0.0988	-0.571	-0.184	0.77	0.673	0.88	0.0188	1.73E+00	0.295	loglinear	Epigenetic Regulation	NM_009483.1:2560
Cryba4	-0.545	0.143	-0.825	-0.265	0.685	0.564	0.832	0.0189	1.72E+00	0.295	lm.nb	Microglia Function	NM_021351.1:440
Igsf6	1.05	0.275	0.51	1.59	2.07	1.42	3.01	0.0189	1.72E+00	0.295	lm.nb	Microglia Function	NM_030691.1:115
Rps2	0.369	0.0969	0.179	0.559	1.29	1.13	1.47	0.0189	1.72E+00	0.295	loglinear	Microglia Function	NM_008503.5:304
Ctsw	2.79	0.733	1.35	4.23	6.92	2.55	18.7	0.019	1.72E+00	0.296	loglinear		NM_009985.4:190
Gpr84	3.02	0.796	1.46	4.58	8.11	2.75	23.9	0.0192	1.72E+00	0.297	lm.nb	Inflammatory Signaling, Microglia Function	NM_030720.1:315
Cx3cl1	2.33	0.616	1.13	3.54	5.04	2.18	11.6	0.0193	1.71E+00	0.298	lm.nb	Cytokine Signaling, Inflammatory Signaling, Innate Immune Response	NM_009142.3:125
Kdm3a	-0.459	0.123	-0.699	-0.218	0.728	0.616	0.86	0.0201	1.70E+00	0.31	loglinear	Epigenetic Regulation	NM_001038695.2:4110
Il21r	-0.569	0.152	-0.867	-0.27	0.674	0.548	0.829	0.0203	1.69E+00	0.311	lm.nb	Cytokine Signaling	NM_021887.1:619
Brd4	0.451	0.121	0.214	0.689	1.37	1.16	1.61	0.0204	1.69E+00	0.312	loglinear	Epigenetic Regulation	NM_001286630.1:1492
Cd163	-0.291	0.0783	-0.445	-0.138	0.817	0.735	0.909	0.0204	1.69E+00	0.312	loglinear	Neurons and Neurotransmission	NM_053094.2:3225
Ripk2	0.543	0.146	0.256	0.83	1.46	1.19	1.78	0.0206	1.69E+00	0.314	lm.nb	Adaptive Immune Response, Apoptosis, Cytokine Signaling, Growth Factor Signaling, Innate Immune Response	NM_138952.3:830
Tspan18	-1.18	0.32	-1.8	-0.549	0.443	0.287	0.684	0.0213	1.67E+00	0.322	loglinear	Microglia Function	NM_183180.2:1008
Mbd3	-0.381	0.105	-0.586	-0.176	0.768	0.666	0.885	0.022	1.66E+00	0.332	loglinear	Epigenetic Regulation	NM_013595.2:420
Pecam1	-0.604	0.166	-0.93	-0.279	0.658	0.525	0.824	0.022	1.66E+00	0.332	lm.nb	Matrix Remodeling	NM_008816.2:1100
Slc10a6	1.54	0.425	0.707	2.37	2.91	1.63	5.17	0.0223	1.65E+00	0.334	lm.nb	Astrocyte Function	NM_029415.2:622
Ppp3r1	-0.152	0.0424	-0.235	-0.0688	0.9	0.85	0.953	0.0231	1.64E+00	0.343	loglinear	Adaptive Immune Response, Apoptosis, Growth Factor Signaling, Innate Immune Response, Wnt	NM_024459.2:1390
Ltc4s	-0.336	0.0939	-0.52	-0.152	0.792	0.697	0.9	0.0232	1.63E+00	0.343	loglinear	Microglia Function	NM_008521.1:148
Pik3cd	-0.221	0.0619	-0.342	-0.0998	0.858	0.789	0.933	0.0233	1.63E+00	0.343	loglinear	Adaptive Immune Response, Apoptosis, Autophagy, Cytokine Signaling, Growth Factor Signaling, Innate Immune Response	XM_003945690.1:4648
Kdm5c	0.353	0.0989	0.159	0.547	1.28	1.12	1.46	0.0234	1.63E+00	0.343	loglinear	Epigenetic Regulation	NM_013668.3:750
Nkg7	2.67	0.749	1.21	4.14	6.38	2.31	17.7	0.0234	1.63E+00	0.343	loglinear		NM_024253.4:530
Prkar2a	-0.511	0.143	-0.792	-0.231	0.702	0.578	0.852	0.0234	1.63E+00	0.343	loglinear	Apoptosis, Growth Factor Signaling	NM_008924.2:2135
Il1r2	2.16	0.604	0.973	3.34	4.46	1.96	10.1	0.0234	1.63E+00	0.343	lm.nb	Cytokine Signaling, Growth Factor Signaling, Inflammatory Signaling	NM_010555.4:458
Cd300lf	3.47	0.972	1.56	5.37	11.1	2.95	41.4	0.0234	1.63E+00	0.343	lm.nb	Adaptive Immune Response, Inflammatory Signaling	NM_001169153.1:665
Cd244	3.25	0.915	1.46	5.04	9.51	2.74	33	0.0238	1.62E+00	0.348	lm.nb	Inflammatory Signaling, Innate Immune Response	NM_018729.2:262
Chst8	-1.09	0.308	-1.69	-0.484	0.47	0.309	0.715	0.0242	1.62E+00	0.353	lm.nb	Microglia Function	NM_175140.4:1196
Lmna	0.916	0.262	0.403	1.43	1.89	1.32	2.69	0.0249	1.60E+00	0.362	lm.nb	Apoptosis, Cell Cycle, Microglia Function	NM_001002011.2:1611
Bmi1	-0.535	0.153	-0.835	-0.235	0.69	0.561	0.85	0.0251	1.60E+00	0.363	loglinear	Cellular Stress, Epigenetic Regulation	NM_007552.4:3354
Serpina3n	3.66	1.05	1.6	5.73	12.7	3.02	53	0.0255	1.59E+00	0.368	lm.nb	Astrocyte Function	NM_009252.2:119
S100a10	0.547	0.158	0.237	0.856	1.46	1.18	1.81	0.0258	1.59E+00	0.37	loglinear	Astrocyte Function	NM_009112.2:154
Kdm5a	-0.0871	0.0252	-0.136	-0.0378	0.941	0.91	0.974	0.0258	1.59E+00	0.37	loglinear	Epigenetic Regulation	XR_377436.1:2314
Gstm1	-2.36	0.685	-3.7	-1.02	0.195	0.0768	0.493	0.0261	1.58E+00	0.372	loglinear	Cellular Stress, Inflammatory Signaling	NM_010358.5:50
Lcn2	2.99	0.866	1.29	4.68	7.92	2.44	25.7	0.0261	1.58E+00	0.372	lm.nb	Astrocyte Function, Inflammatory Signaling	NM_008491.1:190
Dicer1	-0.324	0.094	-0.508	-0.14	0.799	0.703	0.908	0.0261	1.58E+00	0.372	loglinear	Epigenetic Regulation	NM_148948.2:5270
Hdac1	0.319	0.0934	0.136	0.502	1.25	1.1	1.42	0.0268	1.57E+00	0.38	loglinear	Cell Cycle, Epigenetic Regulation, Growth Factor Signaling, Notch, Wnt	NM_008228.2:470
Cytip	0.607	0.178	0.259	0.955	1.52	1.2	1.94	0.0268	1.57E+00	0.38	lm.nb	Microglia Function	NM_139200.4:1080
Hat1	0.55	0.161	0.234	0.866	1.46	1.18	1.82	0.0269	1.57E+00	0.38	lm.nb	Epigenetic Regulation	NM_026115.4:1270
Cdk20	-0.515	0.151	-0.811	-0.219	0.7	0.57	0.859	0.027	1.57E+00	0.38	loglinear	Cell Cycle	NM_053180.2:352
Pex14	-0.27	0.0794	-0.426	-0.115	0.829	0.744	0.923	0.0271	1.57E+00	0.38	loglinear	Autophagy	NM_019781.2:597
Cd70	1.04	0.306	0.44	1.64	2.06	1.36	3.12	0.0273	1.56E+00	0.382	loglinear	Apoptosis, Cytokine Signaling, NF-kB	NM_011617.1:650
Cd68	-0.268	0.079	-0.423	-0.113	0.83	0.746	0.924	0.0274	1.56E+00	0.382	loglinear	Microglia Function	NM_009853.1:636
Nthl1	-1.65	0.489	-2.61	-0.691	0.319	0.164	0.619	0.028	1.55E+00	0.389	loglinear	DNA Damage	NM_008743.2:34
Atr	-0.195	0.0589	-0.31	-0.0791	0.874	0.807	0.947	0.0299	1.52E+00	0.415	loglinear	Apoptosis, Cell Cycle, Cellular Stress, DNA Damage	NM_019864.1:4392
Suv39h2	0.963	0.294	0.386	1.54	1.95	1.31	2.91	0.0307	1.51E+00	0.424	loglinear	Epigenetic Regulation	NM_022724.4:1427
Steap4	3.72	1.14	1.49	5.96	13.2	2.81	62.2	0.0309	1.51E+00	0.426	lm.nb	Astrocyte Function	NM_054098.3:765
Kdm5d	-0.474	0.145	-0.759	-0.19	0.72	0.591	0.877	0.0309	1.51E+00	0.426	loglinear	Epigenetic Regulation	NM_011419.3:2390
Ifnar1	0.291	0.0895	0.116	0.467	1.22	1.08	1.38	0.0312	1.51E+00	0.428	loglinear	Cytokine Signaling, Growth Factor Signaling, Inflammatory Signaling, Innate Immune Response	NM_010508.1:1195
Inpp5d	-0.442	0.136	-0.709	-0.175	0.736	0.612	0.885	0.0314	1.50E+00	0.43	lm.nb	Adaptive Immune Response, Cytokine Signaling	NM_001110192.1:2186
Marco	1.42	0.438	0.564	2.28	2.68	1.48	4.87	0.0315	1.50E+00	0.43	lm.nb	Autophagy, Inflammatory Signaling, Microglia Function, Neurons and Neurotransmission	NM_010766.2:350
Ptx3	3.04	0.942	1.2	4.89	8.25	2.29	29.7	0.032	1.49E+00	0.435	lm.nb	Astrocyte Function	NM_008987.3:692
Suv39h1	-0.346	0.108	-0.557	-0.135	0.787	0.68	0.911	0.0324	1.49E+00	0.439	loglinear	Epigenetic Regulation	NM_011514.2:396
Ly6a	1.12	0.349	0.433	1.8	2.17	1.35	3.49	0.0329	1.48E+00	0.445	lm.nb	Innate Immune Response	NM_010738.2:206
Bag3	0.515	0.161	0.199	0.831	1.43	1.15	1.78	0.0331	1.48E+00	0.445	lm.nb	Apoptosis, Cellular Stress	NM_013863.4:1000
Topbp1	-1.01	0.315	-1.62	-0.389	0.498	0.324	0.764	0.0331	1.48E+00	0.445	loglinear	DNA Damage	NM_176979.5:3564
Col6a3	-0.779	0.244	-1.26	-0.301	0.583	0.419	0.812	0.0331	1.48E+00	0.445	lm.nb	Growth Factor Signaling, Matrix Remodeling, Microglia Function	XM_897036.2:4583
Irak2	0.396	0.124	0.152	0.639	1.32	1.11	1.56	0.0333	1.48E+00	0.446	lm.nb	Apoptosis, Cytokine Signaling, Innate Immune Response	NM_001113553.1:485
Il1r1	1.2	0.377	0.456	1.93	2.29	1.37	3.82	0.0339	1.47E+00	0.453	lm.nb	Apoptosis, Cellular Stress, Cytokine Signaling, Growth Factor Signaling, Microglia Function, NF-kB	NM_001123382.1:820
Tet1	-2.64	0.834	-4.27	-1	0.161	0.0517	0.499	0.0341	1.47E+00	0.454	loglinear	Epigenetic Regulation	NM_027384.1:2192
Atp6v1a	0.369	0.118	0.137	0.601	1.29	1.1	1.52	0.0355	1.45E+00	0.472	loglinear	Growth Factor Signaling, Insulin Signaling, Microglia Function	NM_007508.5:434
F3	2.97	0.954	1.1	4.84	7.84	2.15	28.6	0.0357	1.45E+00	0.473	lm.nb	Microglia Function	NM_010171.3:1170
Ppfia4	1.49	0.479	0.547	2.42	2.8	1.46	5.37	0.0361	1.44E+00	0.477	lm.nb	Microglia Function, Neurons and Neurotransmission	NM_001144855.1:454
Suz12	0.358	0.115	0.132	0.584	1.28	1.1	1.5	0.0362	1.44E+00	0.477	loglinear	Cellular Stress, Epigenetic Regulation	NM_199196.1:820
C3ar1	0.446	0.144	0.163	0.728	1.36	1.12	1.66	0.0364	1.44E+00	0.478	loglinear	Microglia Function, Neurons and Neurotransmission	NM_009779.2:555
Ezh1	-0.569	0.184	-0.931	-0.208	0.674	0.525	0.866	0.0367	1.44E+00	0.481	loglinear	Epigenetic Regulation	NM_007970.1:3950
Mpg	-1	0.326	-1.64	-0.361	0.5	0.321	0.779	0.0374	1.43E+00	0.488	lm.nb	DNA Damage	NM_010822.3:276
Emp1	1.85	0.607	0.661	3.04	3.61	1.58	8.23	0.0381	1.42E+00	0.496	lm.nb	Astrocyte Function	NM_010128.4:1080
Ly9	-0.571	0.189	-0.941	-0.201	0.673	0.521	0.87	0.0389	1.41E+00	0.506	loglinear	Innate Immune Response	NM_008534.2:1190
Cd40	2.99	0.992	1.04	4.93	7.93	2.06	30.5	0.0395	1.40E+00	0.511	lm.nb	Adaptive Immune Response, Apoptosis, Cytokine Signaling, Inflammatory Signaling, Matrix Remodeling, NF-kB	NM_011611.2:1425
Tnfsf12	-0.565	0.188	-0.934	-0.197	0.676	0.524	0.872	0.0395	1.40E+00	0.511	lm.nb	Cytokine Signaling, Inflammatory Signaling, NF-kB	NM_011614.3:1215
Trp73	-1.67	0.555	-2.75	-0.58	0.315	0.148	0.669	0.0397	1.40E+00	0.512	lm.nb	DNA Damage	NM_011642.3:2632
Kat2b	-0.474	0.159	-0.786	-0.162	0.72	0.58	0.894	0.0408	1.39E+00	0.522	loglinear	Epigenetic Regulation, Notch	NM_020005.3:3030
Fbln5	-0.921	0.309	-1.53	-0.314	0.528	0.347	0.804	0.0409	1.39E+00	0.522	lm.nb	Astrocyte Function, Matrix Remodeling	NM_011812.4:2138
Gbp2	3	1.01	1.02	4.97	7.99	2.03	31.4	0.0409	1.39E+00	0.522	lm.nb	Astrocyte Function, Inflammatory Signaling	NM_010260.1:1996
Serping1	2.15	0.722	0.733	3.56	4.43	1.66	11.8	0.0409	1.39E+00	0.522	loglinear	Astrocyte Function	NM_009776.3:1480
Gpr183	-0.414	0.139	-0.687	-0.141	0.751	0.621	0.907	0.0412	1.39E+00	0.524	lm.nb	Inflammatory Signaling	NM_183031.2:238
Akt2	0.319	0.108	0.108	0.53	1.25	1.08	1.44	0.0416	1.38E+00	0.528	loglinear	Adaptive Immune Response, Angiogenesis, Apoptosis, Autophagy, Carbohydrate Metabolism, Cytokine Signaling, Growth Factor Signaling, Innate Immune Response, Insulin Signaling, Neurons and Neurotransmission, Wnt	NM_001110208.1:2504
Gba	-0.0875	0.0296	-0.146	-0.0294	0.941	0.904	0.98	0.0419	1.38E+00	0.531	loglinear	Lipid Metabolism, Microglia Function	NM_001077411.1:820
Cd69	2.78	0.944	0.928	4.63	6.87	1.9	24.8	0.0423	1.37E+00	0.534	lm.nb	Adaptive Immune Response	NM_001033122.3:1370
Igsf10	1.2	0.412	0.396	2.01	2.3	1.32	4.03	0.0431	1.37E+00	0.543	lm.nb	Microglia Function	NM_001162884.1:3100
Apoe	-0.203	0.0696	-0.339	-0.0663	0.869	0.79	0.955	0.0436	1.36E+00	0.547	loglinear	Astrocyte Function, Cellular Stress, Lipid Metabolism, Microglia Function, Neurons and Neurotransmission	NM_001305844.1:903
Rpl9	0.334	0.115	0.109	0.558	1.26	1.08	1.47	0.0436	1.36E+00	0.547	loglinear	Microglia Function	NM_011292.2:142
Ptgs2	2.93	1.02	0.934	4.93	7.62	1.91	30.4	0.0451	1.35E+00	0.564	lm.nb	Astrocyte Function, Cellular Stress, Innate Immune Response, Lipid Metabolism, Microglia Function, NF-kB	NM_011198.3:675
Was	-0.332	0.117	-0.561	-0.103	0.795	0.678	0.931	0.0468	1.33E+00	0.584	loglinear	Adaptive Immune Response, Autophagy	NM_009515.2:1617
Mdc1	-0.332	0.117	-0.562	-0.102	0.795	0.678	0.932	0.0475	1.32E+00	0.59	loglinear	Cell Cycle, DNA Damage	NM_001010833.2:5900
Gzma	1.75	0.619	0.535	2.96	3.36	1.45	7.78	0.0476	1.32E+00	0.59	lm.nb	Neurons and Neurotransmission	NM_010370.2:188
Smarca4	0.268	0.0952	0.0812	0.455	1.2	1.06	1.37	0.0482	1.32E+00	0.595	loglinear	Epigenetic Regulation, Wnt	NM_011417.2:3540
Cables1	-0.191	0.068	-0.325	-0.058	0.876	0.799	0.961	0.0482	1.32E+00	0.595	loglinear	Cell Cycle	NM_001146287.1:3120
Map2k1	-0.216	0.0769	-0.366	-0.0649	0.861	0.776	0.956	0.0486	1.31E+00	0.599	loglinear	Adaptive Immune Response, Angiogenesis, Autophagy, Cytokine Signaling, Growth Factor Signaling, Innate Immune Response, Insulin Signaling, Microglia Function	NM_008927.3:1695
Anxa1	0.381	0.137	0.113	0.649	1.3	1.08	1.57	0.0494	1.31E+00	0.607	loglinear	Autophagy	NM_010730.2:400
Fscn1	0.448	0.161	0.132	0.763	1.36	1.1	1.7	0.0497	1.30E+00	0.608	lm.nb	Microglia Function	NM_007984.2:1645
Timeless	1.61	0.58	0.477	2.75	3.06	1.39	6.73	0.0497	1.30E+00	0.608	lm.nb	Cell Cycle, DNA Damage	NM_011589.1:3720
Rps9	0.312	0.112	0.0919	0.533	1.24	1.07	1.45	0.0499	1.30E+00	0.608	loglinear	Microglia Function	NM_029767.2:173
Xcl1	0.71	0.256	0.209	1.21	1.64	1.16	2.32	0.05	1.30	0.608	loglinear	Cytokine Signaling	NM_008510.1:103
Ercc2	-0.267	0.0969	-0.457	-0.077	0.831	0.729	0.948	0.0511	1.29E+00	0.619	loglinear	DNA Damage, Inflammatory Signaling	NM_007949.4:1800
Ezh2	0.183	0.0665	0.0529	0.314	1.14	1.04	1.24	0.0511	1.29E+00	0.619	loglinear	Cellular Stress, Epigenetic Regulation	NM_007971.2:425
Rsad2	3.37	1.24	0.935	5.8	10.3	1.91	55.7	0.0534	1.27E+00	0.643	lm.nb	Inflammatory Signaling, Microglia Function	NM_021384.2:3185
Cst7	2.44	0.9	0.676	4.2	5.43	1.6	18.4	0.0535	1.27E+00	0.643	lm.nb	Microglia Function	NM_009977.3:690
Cideb	0.672	0.248	0.186	1.16	1.59	1.14	2.23	0.0535	1.27E+00	0.643	loglinear	Apoptosis	NM_009894.3:179
Grin2b	1.58	0.586	0.433	2.73	2.99	1.35	6.63	0.0541	1.27E+00	0.649	loglinear	Adaptive Immune Response, Angiogenesis, Cytokine Signaling, Growth Factor Signaling, Insulin Signaling, Neurons and Neurotransmission	NM_008171.3:6340
Cxcl10	3.42	1.27	0.932	5.91	10.7	1.91	60.2	0.0544	1.26E+00	0.651	lm.nb	Astrocyte Function, Cytokine Signaling, Inflammatory Signaling, Innate Immune Response, Microglia Function	NM_021274.1:115
Ikbke	3.07	1.14	0.83	5.31	8.41	1.78	39.8	0.0549	1.26E+00	0.655	lm.nb	Apoptosis, Inflammatory Signaling, Innate Immune Response	NM_019777.3:618
Tnfsf13b	-0.573	0.214	-0.993	-0.153	0.672	0.502	0.899	0.0556	1.25E+00	0.659	loglinear	Cytokine Signaling, Inflammatory Signaling, NF-kB	NM_033622.1:225
Ambra1	0.233	0.0871	0.0622	0.404	1.18	1.04	1.32	0.0556	1.25E+00	0.659	loglinear	Autophagy, Cellular Stress	NM_001080754.1:944
Hps4	-0.42	0.157	-0.728	-0.111	0.748	0.604	0.926	0.0561	1.25E+00	0.664	loglinear	Microglia Function	NM_138646.3:1265
Uty	-0.395	0.152	-0.693	-0.0978	0.76	0.619	0.934	0.0598	1.22E+00	0.706	loglinear	Epigenetic Regulation	NM_009484.2:3530
Kcnj10	-0.761	0.292	-1.33	-0.188	0.59	0.397	0.878	0.0599	1.22E+00	0.706	lm.nb	Astrocyte Function, Neurons and Neurotransmission	NM_001039484.1:400
Syp	0.945	0.364	0.232	1.66	1.92	1.17	3.15	0.0602	1.22E+00	0.707	loglinear	Neurons and Neurotransmission	NM_009305.2:732
Tmc7	-0.32	0.124	-0.563	-0.0774	0.801	0.677	0.948	0.0611	1.21E+00	0.716	loglinear	Microglia Function	NM_172476.4:1285
Vegfa	0.689	0.267	0.166	1.21	1.61	1.12	2.32	0.0613	1.21E+00	0.717	lm.nb	Angiogenesis, Cellular Stress, Cytokine Signaling, Growth Factor Signaling, Microglia Function	NM_001025250.3:3015
Atp6v0e	-0.293	0.114	-0.515	-0.0703	0.816	0.7	0.952	0.0614	1.21E+00	0.717	loglinear	Growth Factor Signaling, Insulin Signaling, Microglia Function	NM_025272.2:585
Atg3	0.16	0.0633	0.0365	0.285	1.12	1.03	1.22	0.0642	1.19E+00	0.747	loglinear	Autophagy, Cellular Stress	NM_026402.3:862
Zfp367	-0.259	0.102	-0.459	-0.0587	0.836	0.728	0.96	0.0643	1.19E+00	0.747	loglinear	Microglia Function	NM_175494.4:1235
Fos	-0.458	0.181	-0.812	-0.103	0.728	0.57	0.931	0.0646	1.19E+00	0.749	lm.nb	Adaptive Immune Response, Cellular Stress, Growth Factor Signaling, Innate Immune Response, Neurons and Neurotransmission	NM_010234.2:1330
Mre11a	-0.34	0.135	-0.604	-0.0762	0.79	0.658	0.949	0.0649	1.19E+00	0.751	loglinear	DNA Damage	NM_018736.2:2376
Pdpn	1.1	0.437	0.246	1.96	2.15	1.19	3.89	0.0651	1.19E+00	0.751	lm.nb	Matrix Remodeling	NM_010329.2:1625
Sin3a	0.149	0.0591	0.033	0.265	1.11	1.02	1.2	0.0655	1.18E+00	0.754	loglinear	Epigenetic Regulation	NM_001110350.1:3585
Becn1	0.292	0.117	0.0638	0.521	1.22	1.05	1.43	0.0662	1.18E+00	0.76	loglinear	Autophagy, Cellular Stress	NM_019584.3:1145
Map1lc3a	-0.392	0.157	-0.7	-0.0849	0.762	0.616	0.943	0.0667	1.18E+00	0.764	lm.nb	Autophagy, Cellular Stress	NM_025735.1:685
Lig1	-0.339	0.136	-0.606	-0.073	0.79	0.657	0.951	0.0669	1.17E+00	0.765	loglinear	Cell Cycle, DNA Damage	NM_001083188.1:1456
Trp53	0.445	0.179	0.0941	0.796	1.36	1.07	1.74	0.0678	1.17E+00	0.774	loglinear	Apoptosis, Cell Cycle, Cellular Stress, DNA Damage, Growth Factor Signaling, Notch, Wnt	NM_011640.1:1835
Cdkn1c	-0.638	0.258	-1.14	-0.133	0.643	0.453	0.912	0.0686	1.16E+00	0.781	lm.nb	Cell Cycle, DNA Damage	NM_009876.3:1240
Ccl5	3.26	1.32	0.664	5.85	9.56	1.58	57.6	0.0695	1.16E+00	0.789	lm.nb	Cellular Stress, Cytokine Signaling, Inflammatory Signaling, Innate Immune Response, Microglia Function	NM_013653.1:165
Igf1r	0.345	0.142	0.0671	0.622	1.27	1.05	1.54	0.0717	1.14E+00	0.812	loglinear	Apoptosis, Autophagy, Carbohydrate Metabolism, Growth Factor Signaling, Insulin Signaling	NM_010513.2:3390
Kdm2a	0.155	0.064	0.0291	0.28	1.11	1.02	1.21	0.0733	1.13E+00	0.828	loglinear	Epigenetic Regulation	NM_001001984.2:4160
Stx18	-0.178	0.0744	-0.324	-0.032	0.884	0.799	0.978	0.0751	1.12E+00	0.847	loglinear	Autophagy	NM_026959.2:770
Rab7	0.109	0.0458	0.0195	0.199	1.08	1.01	1.15	0.0755	1.12E+00	0.849	loglinear	Adaptive Immune Response, Autophagy	NM_009005.2:490
C1qc	-0.108	0.0457	-0.198	-0.0185	0.928	0.872	0.987	0.0773	1.11E+00	0.868	loglinear	Innate Immune Response	NM_007574.2:708
Prkcq	-0.951	0.403	-1.74	-0.161	0.517	0.299	0.894	0.0777	1.11E+00	0.87	lm.nb	Adaptive Immune Response, Apoptosis, Autophagy, NF-kB, Oligodendrocyte Function	NM_008859.2:1210
Ddb2	-0.234	0.0992	-0.428	-0.0394	0.85	0.743	0.973	0.0779	1.11E+00	0.87	loglinear	DNA Damage	NM_028119.5:94
Sirt1	0.234	0.0996	0.039	0.429	1.18	1.03	1.35	0.0783	1.11E+00	0.872	loglinear	Carbohydrate Metabolism, Cellular Stress, Epigenetic Regulation	NM_019812.2:843
Mobp	0.796	0.339	0.132	1.46	1.74	1.1	2.75	0.0785	1.11E+00	0.872	lm.nb	Oligodendrocyte Function	NM_001039364.2:152
Casp7	0.367	0.156	0.0609	0.674	1.29	1.04	1.6	0.0786	1.10E+00	0.872	lm.nb	Apoptosis, Innate Immune Response	NM_007611.2:1468
Itgav	-0.258	0.11	-0.473	-0.0424	0.837	0.721	0.971	0.0788	1.10E+00	0.873	loglinear	Adaptive Immune Response, Angiogenesis, Autophagy, Growth Factor Signaling, Matrix Remodeling	NM_008402.2:3145
Ch25h	3.41	1.46	0.555	6.27	10.6	1.47	76.9	0.0793	1.10E+00	0.876	lm.nb	Inflammatory Signaling	NM_009890.1:487
Chn2	-0.0697	0.0298	-0.128	-0.0112	0.953	0.915	0.992	0.0797	1.10E+00	0.878	loglinear	Microglia Function	NM_001163640.1:1510
Vamp7	-0.315	0.136	-0.581	-0.0481	0.804	0.668	0.967	0.0817	1.09E+00	0.898	lm.nb	Autophagy, Neurons and Neurotransmission	NM_011515.4:390
Kdm1b	0.174	0.0755	0.0263	0.322	1.13	1.02	1.25	0.0822	1.09E+00	0.902	loglinear	Epigenetic Regulation	NM_172262.3:2034
Fcrlb	2.5	1.09	0.367	4.64	5.67	1.29	24.9	0.0833	1.08E+00	0.911	lm.nb	Adaptive Immune Response	NM_001029984.2:266
Il1rn	3.34	1.46	0.481	6.2	10.1	1.4	73.6	0.0839	1.08E+00	0.916	lm.nb	Cytokine Signaling, Microglia Function	NM_031167.5:224
Cntnap2	-0.948	0.414	-1.76	-0.136	0.519	0.295	0.91	0.0841	1.08E+00	0.917	lm.nb	Matrix Remodeling, Neurons and Neurotransmission	NM_001004357.2:3985
Map3k14	0.412	0.181	0.0572	0.766	1.33	1.04	1.7	0.0851	1.07E+00	0.925	lm.nb	Adaptive Immune Response, Apoptosis, Cytokine Signaling, Growth Factor Signaling, Inflammatory Signaling, Innate Immune Response, NF-kB	NM_016896.3:3930
Nlgn2	0.411	0.182	0.0549	0.768	1.33	1.04	1.7	0.0865	1.06E+00	0.938	lm.nb	Matrix Remodeling, Neurons and Neurotransmission	NM_198862.2:1204
Spib	-1.58	0.706	-2.97	-0.198	0.334	0.128	0.872	0.0886	1.05E+00	0.959	loglinear		NM_019866.1:2036
Xiap	0.162	0.0722	0.02	0.303	1.12	1.01	1.23	0.089	1.05E+00	0.961	loglinear	Apoptosis, Innate Immune Response, NF-kB, Wnt	NM_009688.2:1654
Ldlrad3	-1.5	0.671	-2.81	-0.183	0.354	0.142	0.881	0.0893	1.05E+00	0.962	lm.nb	Microglia Function	NM_178886.2:1570
Pnoc	1.46	0.654	0.177	2.74	2.75	1.13	6.69	0.0895	1.05E+00	0.962	lm.nb		NM_001205075.1:332
H2-T23	0.309	0.139	0.0361	0.582	1.24	1.03	1.5	0.0907	1.04E+00	0.974	lm.nb	Adaptive Immune Response, Astrocyte Function, Inflammatory Signaling, Innate Immune Response, Matrix Remodeling	NM_010398.3:365
Grap	-0.232	0.105	-0.439	-0.0257	0.851	0.738	0.982	0.0922	1.04E+00	0.988	loglinear	Growth Factor Signaling, Microglia Function	NM_027817.3:121
Ppp3cb	-0.154	0.0704	-0.292	-0.0164	0.898	0.817	0.989	0.0934	1.03E+00	0.998	loglinear	Adaptive Immune Response, Apoptosis, Growth Factor Signaling, Innate Immune Response, Wnt	NM_008914.2:2950
Tle3	-0.158	0.073	-0.301	-0.0152	0.896	0.812	0.99	0.096	1.02E+00	1	loglinear	Microglia Function, Notch, Wnt	NM_009389.2:3584
Csf1r	-0.197	0.0919	-0.377	-0.0169	0.872	0.77	0.988	0.0987	1.01E+00	1	loglinear	Cytokine Signaling, Growth Factor Signaling, Microglia Function	NM_001037859.1:3655
Ltbr	0.313	0.147	0.0248	0.602	1.24	1.02	1.52	0.1	1.00E+00	1	loglinear	Apoptosis, Cytokine Signaling, Inflammatory Signaling, NF-kB	NM_010736.3:1962
Cd33	-0.293	0.138	-0.564	-0.0226	0.816	0.676	0.984	0.101	9.96E-01	1	loglinear	Adaptive Immune Response, Microglia Function	NM_001111058.1:598
Map2k4	0.217	0.102	0.0166	0.417	1.16	1.01	1.34	0.101	9.96E-01	1	loglinear	Adaptive Immune Response, Apoptosis, Cellular Stress, Growth Factor Signaling, Innate Immune Response	NM_009157.4:1335
E2f1	-1.77	0.832	-3.4	-0.135	0.294	0.095	0.911	0.101	9.96E-01	1	lm.nb	Apoptosis, Cell Cycle, Cellular Stress, Notch	NM_007891.4:926
Ptger3	1.39	0.661	0.0976	2.69	2.63	1.07	6.44	0.103	9.87E-01	1	lm.nb	Microglia Function, Neurons and Neurotransmission	NM_011196.2:162
Rps10	0.182	0.0865	0.0125	0.352	1.13	1.01	1.28	0.103	9.87E-01	1	loglinear	Microglia Function	NM_025963.3:318
Dna2	-1.01	0.483	-1.96	-0.0672	0.495	0.257	0.954	0.104	9.83E-01	1	lm.nb	Cell Cycle, DNA Damage	NM_177372.3:1734
Bcl2l2	-0.596	0.284	-1.15	-0.0394	0.662	0.45	0.973	0.104	9.83E-01	1	lm.nb	Apoptosis	NM_007537.1:1592
Tbc1d4	-0.574	0.275	-1.11	-0.036	0.672	0.462	0.975	0.105	9.79E-01	1	lm.nb	Microglia Function, Neurons and Neurotransmission	NM_001081278.2:2610
Hus1	-0.19	0.0914	-0.369	-0.0107	0.877	0.774	0.993	0.106	9.75E-01	1	loglinear	Cell Cycle, DNA Damage	NM_008316.2:2505
Casp1	0.237	0.116	0.0104	0.463	1.18	1.01	1.38	0.11	9.59E-01	1	loglinear	Apoptosis, Cytokine Signaling, Innate Immune Response	NM_009807.2:259
Pten	0.117	0.057	0.00487	0.228	1.08	1	1.17	0.11	9.59E-01	1	loglinear	Adaptive Immune Response, Autophagy, DNA Damage, Growth Factor Signaling, Lipid Metabolism	NM_008960.2:5160
Hira	-0.264	0.129	-0.517	-0.0108	0.833	0.699	0.993	0.11	9.59E-01	1	loglinear	Cellular Stress, Epigenetic Regulation	NM_010435.2:3210
Cxcl9	3	1.49	0.0856	5.92	8.02	1.06	60.7	0.114	9.43E-01	1	lm.nb	Astrocyte Function, Cytokine Signaling	NM_008599.2:40
Hmox1	0.521	0.259	0.0133	1.03	1.43	1.01	2.04	0.115	9.39E-01	1	lm.nb	Cellular Stress	NM_010442.2:610
Kdm4b	-0.278	0.141	-0.554	-0.00137	0.825	0.681	0.999	0.12	9.21E-01	1	loglinear	DNA Damage, Epigenetic Regulation	NM_172132.1:3704
Fen1	0.29	0.152	-0.00772	0.588	1.22	0.995	1.5	0.129	8.89E-01	1	loglinear	Cell Cycle, DNA Damage	NM_001271614.1:1880
Rpl28	0.206	0.108	-0.00612	0.419	1.15	0.996	1.34	0.13	8.86E-01	1	loglinear	Microglia Function	NM_009081.2:106
Lsr	-0.735	0.39	-1.5	0.0297	0.601	0.354	1.02	0.133	8.76E-01	1	lm.nb	Lipid Metabolism	NM_001164184.1:445
Npl	0.264	0.142	-0.0139	0.542	1.2	0.99	1.46	0.136	8.66E-01	1	loglinear	Microglia Function	NM_028749.1:600
Il3ra	1.2	0.655	-0.0801	2.49	2.3	0.946	5.61	0.14	8.54E-01	1	lm.nb	Adaptive Immune Response, Angiogenesis, Apoptosis, Cytokine Signaling, Growth Factor Signaling, Insulin Signaling	NM_008369.1:567
Calr	-0.0897	0.0492	-0.186	0.00684	0.94	0.879	1	0.143	8.45E-01	1	loglinear	Adaptive Immune Response, Autophagy, Neurons and Neurotransmission	NM_007591.3:551
Nptx1	1.3	0.713	-0.102	2.69	2.45	0.932	6.46	0.143	8.45E-01	1	lm.nb	Neurons and Neurotransmission	NM_008730.2:4748
Rad51b	2	1.13	-0.216	4.22	4	0.861	18.6	0.152	8.18E-01	1	lm.nb	DNA Damage	NM_009014.3:340
Ogg1	-0.214	0.121	-0.451	0.0231	0.862	0.732	1.02	0.152	8.18E-01	1	loglinear	DNA Damage	NM_010957.4:168
Lrrc25	0.246	0.139	-0.0269	0.52	1.19	0.982	1.43	0.152	8.18E-01	1	loglinear		NM_153074.3:246
Blm	-0.903	0.511	-1.9	0.0991	0.535	0.267	1.07	0.152	8.18E-01	1	lm.nb	Cell Cycle, DNA Damage	NM_001042527.2:264
Cln3	-0.231	0.133	-0.492	0.0301	0.852	0.711	1.02	0.158	8.01E-01	1	loglinear	Autophagy	NM_001146311.1:378
Fdxr	1.49	0.858	-0.195	3.17	2.8	0.873	8.98	0.158	8.01E-01	1	lm.nb	DNA Damage	NM_007997.1:1584
Ep300	-0.0918	0.0531	-0.196	0.0122	0.938	0.873	1.01	0.159	7.99E-01	1	loglinear	Cell Cycle, Cellular Stress, Cytokine Signaling, DNA Damage, Epigenetic Regulation, Inflammatory Signaling, Innate Immune Response, Lipid Metabolism, Notch, Wnt	NM_177821.6:4305
Iqsec1	-0.199	0.116	-0.426	0.0283	0.871	0.744	1.02	0.161	7.93E-01	1	loglinear	Autophagy	NM_001134383.1:1792
Gria4	1.45	0.849	-0.218	3.11	2.73	0.86	8.65	0.164	7.85E-01	1	lm.nb	Neurons and Neurotransmission	NM_001113180.1:1274
Kir3dl2	1.47	0.862	-0.222	3.16	2.77	0.858	8.92	0.164	7.85E-01	1	loglinear	Adaptive Immune Response, Innate Immune Response	NM_177748.2:1519
Bok	-1.81	1.07	-3.91	0.295	0.286	0.0665	1.23	0.167	7.77E-01	1	lm.nb	Apoptosis	NM_016778.2:635
Clcf1	-0.69	0.41	-1.49	0.113	0.62	0.355	1.08	0.167	7.77E-01	1	lm.nb	Astrocyte Function, Cytokine Signaling	NM_019952.3:385
Setd7	0.37	0.22	-0.0613	0.801	1.29	0.958	1.74	0.168	7.75E-01	1	loglinear	Epigenetic Regulation	NM_080793.5:3905
Kdm4c	-0.254	0.151	-0.55	0.0426	0.839	0.683	1.03	0.169	7.72E-01	1	loglinear	Epigenetic Regulation	NM_144787.1:2859
Akt1	-0.138	0.0825	-0.3	0.0238	0.909	0.812	1.02	0.17	7.70E-01	1	loglinear	Adaptive Immune Response, Angiogenesis, Apoptosis, Autophagy, Carbohydrate Metabolism, Cellular Stress, Cytokine Signaling, Growth Factor Signaling, Innate Immune Response, Insulin Signaling, Neurons and Neurotransmission, Wnt	NM_001165894.1:898
Tnfrsf10b	0.951	0.574	-0.175	2.08	1.93	0.886	4.22	0.173	7.62E-01	1	lm.nb	Apoptosis, Cytokine Signaling, DNA Damage, Innate Immune Response	NM_020275.3:1625
Plekhm1	-0.345	0.21	-0.756	0.0653	0.787	0.592	1.05	0.175	7.57E-01	1	loglinear	Oligodendrocyte Function	NM_183034.1:3060
Epsti1	1.22	0.744	-0.235	2.68	2.33	0.85	6.41	0.176	7.54E-01	1	lm.nb	Microglia Function	NM_029495.2:26
Epg5	-0.271	0.165	-0.595	0.0531	0.829	0.662	1.04	0.177	7.52E-01	1	loglinear	Autophagy	NM_001195633.1:2436
Nlgn1	1.28	0.782	-0.252	2.81	2.43	0.84	7.02	0.177	7.52E-01	1	lm.nb	Matrix Remodeling, Neurons and Neurotransmission	NM_138666.3:1028
Gria2	0.643	0.393	-0.128	1.41	1.56	0.915	2.66	0.177	7.52E-01	1	lm.nb	Neurons and Neurotransmission	NM_001039195.1:300
Fadd	-0.402	0.247	-0.886	0.0808	0.757	0.541	1.06	0.178	7.50E-01	1	loglinear	Apoptosis, Innate Immune Response	NM_010175.5:2641
Fcgr1	0.126	0.0772	-0.0256	0.277	1.09	0.982	1.21	0.179	7.47E-01	1	loglinear	Adaptive Immune Response, Autophagy, Inflammatory Signaling	NM_010186.5:185
Kdm4a	-0.295	0.186	-0.659	0.0682	0.815	0.633	1.05	0.186	7.30E-01	1	lm.nb	DNA Damage, Epigenetic Regulation	NM_172382.2:1675
Tcirg1	-0.229	0.146	-0.514	0.0565	0.853	0.7	1.04	0.191	7.19E-01	1	lm.nb	Autophagy, Growth Factor Signaling, Insulin Signaling	NM_001136091.1:1345
Myct1	-1.09	0.698	-2.46	0.275	0.469	0.182	1.21	0.193	7.14E-01	1	lm.nb		NM_026793.2:180
Prkar1a	0.0805	0.0527	-0.0227	0.184	1.06	0.984	1.14	0.201	6.97E-01	1	loglinear	Apoptosis, Growth Factor Signaling	NM_021880.2:2235
Amigo2	-0.652	0.427	-1.49	0.184	0.636	0.356	1.14	0.201	6.97E-01	1	lm.nb	Astrocyte Function	NM_178114.4:2425
Kat2a	-0.119	0.079	-0.274	0.0357	0.921	0.827	1.03	0.206	6.86E-01	1	loglinear	Epigenetic Regulation, Notch	NM_020004.5:1700
Wdr5	0.274	0.183	-0.0836	0.632	1.21	0.944	1.55	0.207	6.84E-01	1	loglinear	Epigenetic Regulation	NM_080848.2:1704
Islr2	1.49	0.991	-0.457	3.43	2.8	0.729	10.8	0.208	6.82E-01	1	lm.nb	Neurons and Neurotransmission	NM_001161538.1:1782
Pla2g5	-0.869	0.587	-2.02	0.281	0.547	0.247	1.22	0.213	6.72E-01	1	lm.nb	Autophagy, Growth Factor Signaling	NM_001122954.1:1540
Lrg1	1.06	0.723	-0.359	2.48	2.08	0.78	5.57	0.217	6.64E-01	1	lm.nb	Inflammatory Signaling	NM_029796.2:1161
C1qa	0.0765	0.0523	-0.026	0.179	1.05	0.982	1.13	0.218	6.62E-01	1	loglinear	Innate Immune Response	NM_007572.2:566
Casp8	-0.0685	0.0473	-0.161	0.0242	0.954	0.894	1.02	0.221	6.56E-01	1	loglinear	Apoptosis, DNA Damage, Innate Immune Response, Microglia Function	NM_009812.2:1463
Klrd1	-0.294	0.203	-0.692	0.105	0.816	0.619	1.08	0.222	6.54E-01	1	lm.nb	Adaptive Immune Response, Innate Immune Response	NM_010654.2:434
Bard1	0.732	0.511	-0.269	1.73	1.66	0.83	3.32	0.225	6.48E-01	1	loglinear	Cell Cycle, DNA Damage	NM_007525.3:306
AI464131	-0.522	0.365	-1.24	0.193	0.696	0.424	1.14	0.226	6.46E-01	1	loglinear		NM_001085515.2:1232
Bbc3	0.286	0.2	-0.106	0.679	1.22	0.929	1.6	0.226	6.46E-01	1	lm.nb	Apoptosis, DNA Damage	NM_133234.1:1461
Igf1	-0.706	0.497	-1.68	0.268	0.613	0.312	1.2	0.228	6.42E-01	1	lm.nb	Carbohydrate Metabolism, DNA Damage, Growth Factor Signaling, Insulin Signaling, Microglia Function	NM_001111274.1:418
Rapgef3	0.504	0.357	-0.196	1.2	1.42	0.873	2.3	0.231	6.36E-01	1	lm.nb	Adaptive Immune Response, Autophagy	NM_001177810.1:564
Mcm2	-0.634	0.453	-1.52	0.254	0.644	0.348	1.19	0.234	6.31E-01	1	lm.nb	Cell Cycle, Inflammatory Signaling	NM_008564.2:2585
Syn2	0.897	0.643	-0.363	2.16	1.86	0.777	4.46	0.236	6.27E-01	1	lm.nb	Neurons and Neurotransmission	NM_013681.1:1330
Slc6a1	0.577	0.414	-0.235	1.39	1.49	0.85	2.62	0.236	6.27E-01	1	lm.nb	Astrocyte Function, Neurons and Neurotransmission	NM_178703.4:1865
Casp3	0.14	0.101	-0.0577	0.339	1.1	0.961	1.26	0.237	6.25E-01	1	loglinear	Apoptosis, Cellular Stress, DNA Damage, Growth Factor Signaling, Innate Immune Response, Matrix Remodeling	NM_009810.2:630
Rpl29	0.18	0.132	-0.0787	0.439	1.13	0.947	1.36	0.244	6.13E-01	1	loglinear	Microglia Function	NM_009082.2:110
Rad9a	-0.28	0.206	-0.683	0.124	0.824	0.623	1.09	0.246	6.09E-01	1	lm.nb	Cell Cycle, DNA Damage	NM_011237.2:490
Hsd11b1	0.431	0.319	-0.195	1.06	1.35	0.874	2.08	0.249	6.04E-01	1	lm.nb		NM_008288.2:110
Rps21	0.16	0.121	-0.0776	0.398	1.12	0.948	1.32	0.257	5.90E-01	1	loglinear	Microglia Function	NM_025587.2:153
Kit	-1.33	1.01	-3.31	0.649	0.398	0.101	1.57	0.258	5.88E-01	1	loglinear	Adaptive Immune Response, Angiogenesis, Cytokine Signaling, Growth Factor Signaling, Insulin Signaling	NM_001122733.1:4275
Ceacam3	1.42	1.08	-0.698	3.53	2.67	0.617	11.5	0.26	5.85E-01	1	lm.nb	Autophagy	NM_054059.1:413
Psen2	0.206	0.158	-0.105	0.516	1.15	0.93	1.43	0.264	5.78E-01	1	loglinear	Growth Factor Signaling, Microglia Function, Notch	NM_001128605.1:560
Tradd	-0.355	0.274	-0.892	0.183	0.782	0.539	1.14	0.266	5.75E-01	1	lm.nb	Apoptosis, Innate Immune Response, NF-kB	NM_001033161.2:562
Apc	-0.134	0.104	-0.337	0.0695	0.911	0.791	1.05	0.266	5.75E-01	1	loglinear	Apoptosis, Astrocyte Function, Wnt	NM_007462.3:645
Ugt8a	-0.376	0.291	-0.947	0.195	0.771	0.519	1.14	0.267	5.73E-01	1	loglinear	Lipid Metabolism, Oligodendrocyte Function	NM_011674.4:138
Mapt	1.02	0.798	-0.546	2.58	2.03	0.685	5.99	0.271	5.67E-01	1	lm.nb	Apoptosis, Cellular Stress, Growth Factor Signaling, Neurons and Neurotransmission	NM_001038609.2:1202
Myrf	0.637	0.501	-0.345	1.62	1.56	0.788	3.07	0.272	5.65E-01	1	lm.nb	Oligodendrocyte Function	NM_001033481.1:4465
Vps4a	-0.103	0.0813	-0.262	0.0563	0.931	0.834	1.04	0.274	5.62E-01	1	loglinear	Autophagy, Neurons and Neurotransmission	NM_126165.1:994
Pilra	0.227	0.18	-0.126	0.579	1.17	0.917	1.49	0.276	5.59E-01	1	lm.nb	Innate Immune Response	NM_153510.3:1050
Mag	-0.322	0.257	-0.826	0.182	0.8	0.564	1.13	0.279	5.54E-01	1	lm.nb	Growth Factor Signaling, Matrix Remodeling, Oligodendrocyte Function	NM_010758.2:1670
S1pr3	0.601	0.482	-0.343	1.55	1.52	0.788	2.92	0.28	5.53E-01	1	lm.nb	Astrocyte Function, Neurons and Neurotransmission	NM_010101.3:2939
Ngf	1.15	0.925	-0.66	2.96	2.22	0.633	7.8	0.281	5.51E-01	1	lm.nb	Apoptosis, Growth Factor Signaling	NM_001112698.1:630
Jag1	0.474	0.384	-0.277	1.23	1.39	0.825	2.34	0.284	5.47E-01	1	lm.nb	Innate Immune Response, Microglia Function, Notch	NM_013822.2:2155
Dlx1	1.45	1.17	-0.85	3.74	2.73	0.555	13.4	0.284	5.47E-01	1	lm.nb	Neurons and Neurotransmission	NM_010053.1:2052
Shank3	0.741	0.61	-0.455	1.94	1.67	0.73	3.83	0.291	5.36E-01	1	lm.nb	Neurons and Neurotransmission	NM_021423.3:1855
Setd2	-0.097	0.0801	-0.254	0.0599	0.935	0.839	1.04	0.292	5.35E-01	1	loglinear	Epigenetic Regulation	NM_001081340.2:1345
Cd24a	0.354	0.292	-0.219	0.926	1.28	0.859	1.9	0.293	5.33E-01	1	lm.nb	Adaptive Immune Response	NM_009846.2:584
Cycs	0.504	0.417	-0.314	1.32	1.42	0.805	2.5	0.294	5.32E-01	1	lm.nb	Apoptosis, Cellular Stress, DNA Damage	NM_007808.4:2510
Irak4	0.0468	0.0388	-0.0293	0.123	1.03	0.98	1.09	0.294	5.32E-01	1	loglinear	Apoptosis, Cytokine Signaling, Innate Immune Response, NF-kB	NM_029926.5:250
Mgmt	-0.363	0.301	-0.953	0.228	0.778	0.517	1.17	0.295	5.30E-01	1	lm.nb	Cellular Stress, DNA Damage	NM_008598.2:350
Irf3	0.106	0.0888	-0.0675	0.28	1.08	0.954	1.21	0.297	5.27E-01	1	loglinear	Apoptosis, Cytokine Signaling, Inflammatory Signaling, Innate Immune Response	NM_016849.4:526
Tubb3	0.585	0.494	-0.383	1.55	1.5	0.767	2.93	0.302	5.20E-01	1	lm.nb	Adaptive Immune Response, Apoptosis, Cell Cycle, Neurons and Neurotransmission	NM_023279.2:179
S1pr4	1.18	1.02	-0.815	3.18	2.27	0.569	9.04	0.311	5.07E-01	1	lm.nb	Neurons and Neurotransmission, Oligodendrocyte Function	NM_010102.2:1240
Xrcc6	-0.224	0.195	-0.607	0.158	0.856	0.657	1.12	0.314	5.03E-01	1	lm.nb	DNA Damage, Innate Immune Response	NM_010247.2:1640
Arid1a	-0.0938	0.082	-0.255	0.067	0.937	0.838	1.05	0.317	4.99E-01	1	loglinear	Epigenetic Regulation	NM_001080819.1:5193
Esam	0.49	0.43	-0.352	1.33	1.4	0.783	2.52	0.318	4.98E-01	1	lm.nb	Matrix Remodeling	NM_027102.3:495
Apex1	-0.105	0.0919	-0.285	0.0753	0.93	0.821	1.05	0.318	4.98E-01	1	loglinear	Cell Cycle, DNA Damage	NM_009687.2:289
C4a	0.209	0.184	-0.151	0.569	1.16	0.901	1.48	0.318	4.98E-01	1	lm.nb	Astrocyte Function	NM_011413.2:56
Ncor1	-0.113	0.104	-0.316	0.0905	0.925	0.803	1.06	0.338	4.71E-01	1	loglinear	Epigenetic Regulation, Growth Factor Signaling, Notch	NM_011308.2:211
Kmt2c	-0.172	0.16	-0.486	0.143	0.888	0.714	1.1	0.345	4.62E-01	1	loglinear	Epigenetic Regulation	NM_001081383.1:7075
Tubb4a	1.07	1.02	-0.937	3.08	2.1	0.522	8.44	0.355	4.50E-01	1	lm.nb	Adaptive Immune Response, Apoptosis, Cell Cycle, Neurons and Neurotransmission	NM_009451.3:1819
Pla2g4a	0.128	0.126	-0.12	0.376	1.09	0.92	1.3	0.368	4.34E-01	1	loglinear	Autophagy, Cellular Stress, Growth Factor Signaling, Lipid Metabolism, Oligodendrocyte Function	NM_008869.2:1525
Abcc8	1	1	-0.962	2.96	2	0.514	7.79	0.374	4.27E-01	1	lm.nb	Inflammatory Signaling, Neurons and Neurotransmission	NM_011510.3:1740
Pink1	-0.165	0.169	-0.496	0.166	0.892	0.709	1.12	0.383	4.17E-01	1	lm.nb	Autophagy, Cellular Stress	NM_026880.2:688
Bik	0.83	0.853	-0.843	2.5	1.78	0.558	5.67	0.386	4.13E-01	1	lm.nb	Apoptosis	NM_007546.2:385
Dnmt3b	-0.447	0.461	-1.35	0.456	0.734	0.392	1.37	0.387	4.12E-01	1	loglinear	Epigenetic Regulation	NM_001003960.3:2312
Dot1l	0.21	0.216	-0.214	0.634	1.16	0.862	1.55	0.387	4.12E-01	1	loglinear	Epigenetic Regulation	NM_199322.1:5490
Crebbp	0.0663	0.0693	-0.0695	0.202	1.05	0.953	1.15	0.393	4.06E-01	1	loglinear	Cell Cycle, Cellular Stress, Cytokine Signaling, Epigenetic Regulation, Inflammatory Signaling, Innate Immune Response, Lipid Metabolism, Notch, Wnt	NM_001025432.1:3770
Nrgn	0.737	0.812	-0.854	2.33	1.67	0.553	5.02	0.415	3.82E-01	1	lm.nb	Neurons and Neurotransmission	NM_022029.2:192
St8sia6	-0.16	0.178	-0.508	0.188	0.895	0.703	1.14	0.418	3.79E-01	1	loglinear	Microglia Function	NM_145838.1:1578
Camk4	-0.819	0.914	-2.61	0.972	0.567	0.164	1.96	0.421	3.76E-01	1	lm.nb	Growth Factor Signaling, Neurons and Neurotransmission	NM_009793.3:3280
Rps3	0.116	0.129	-0.138	0.369	1.08	0.909	1.29	0.422	3.75E-01	1	loglinear	Microglia Function	NM_012052.2:886
Cks1b	-0.771	0.869	-2.47	0.932	0.586	0.18	1.91	0.425	3.72E-01	1	lm.nb	Cell Cycle	NM_016904.1:185
Flt1	0.318	0.362	-0.392	1.03	1.25	0.762	2.04	0.43	3.67E-01	1	lm.nb	Angiogenesis, Cytokine Signaling, Growth Factor Signaling, Microglia Function	NM_010228.3:1550
Pacsin1	0.716	0.837	-0.924	2.36	1.64	0.527	5.12	0.44	3.57E-01	1	lm.nb	Microglia Function	NM_011861.3:2936
Tie1	-0.321	0.375	-1.06	0.415	0.801	0.481	1.33	0.441	3.56E-01	1	lm.nb		NM_011587.2:2715
Jarid2	0.11	0.134	-0.151	0.372	1.08	0.9	1.29	0.455	3.42E-01	1	loglinear	Epigenetic Regulation	NM_021878.2:2160
Irf8	-0.127	0.156	-0.432	0.178	0.916	0.741	1.13	0.46	3.37E-01	1	lm.nb	Inflammatory Signaling, Microglia Function	NM_008320.3:2274
Nbn	-0.117	0.146	-0.403	0.169	0.922	0.756	1.12	0.467	3.31E-01	1	loglinear	Cell Cycle, Cellular Stress, DNA Damage	NM_013752.3:1000
Erbb3	0.147	0.185	-0.215	0.509	1.11	0.862	1.42	0.47	3.28E-01	1	loglinear	Adaptive Immune Response, Angiogenesis, Cytokine Signaling, Growth Factor Signaling, Insulin Signaling, Oligodendrocyte Function	NM_010153.1:1290
Mapk10	0.3	0.376	-0.438	1.04	1.23	0.738	2.05	0.471	3.27E-01	1	lm.nb	Adaptive Immune Response, Apoptosis, Autophagy, Cellular Stress, Growth Factor Signaling, Innate Immune Response, Wnt	NM_001081567.1:1496
Cd44	0.759	0.971	-1.14	2.66	1.69	0.452	6.33	0.478	3.21E-01	1	lm.nb	Astrocyte Function, Autophagy, Inflammatory Signaling, Matrix Remodeling, Microglia Function	NM_009851.2:112
Osgin1	-0.187	0.24	-0.656	0.283	0.879	0.634	1.22	0.479	3.20E-01	1	lm.nb	Cellular Stress	NM_027950.1:1046
Irf4	-0.179	0.23	-0.629	0.271	0.883	0.647	1.21	0.479	3.20E-01	1	lm.nb	Inflammatory Signaling	NM_013674.1:1878
Emcn	-0.325	0.418	-1.14	0.495	0.798	0.452	1.41	0.481	3.18E-01	1	lm.nb		NM_001163522.1:230
Rala	-0.121	0.155	-0.425	0.184	0.92	0.745	1.14	0.481	3.18E-01	1	loglinear	Autophagy, Growth Factor Signaling, Neurons and Neurotransmission	NM_019491.5:605
Nefl	0.652	0.841	-0.997	2.3	1.57	0.501	4.93	0.482	3.17E-01	1	lm.nb	Adaptive Immune Response, Angiogenesis, Cytokine Signaling, Growth Factor Signaling, Insulin Signaling, Neurons and Neurotransmission	NM_010910.1:1303
Gsn	-0.22	0.288	-0.784	0.343	0.858	0.581	1.27	0.486	3.13E-01	1	lm.nb	Apoptosis, Microglia Function, Oligodendrocyte Function	NM_146120.3:624
Smarcd1	-0.178	0.237	-0.643	0.286	0.884	0.64	1.22	0.493	3.07E-01	1	loglinear	Epigenetic Regulation	NM_031842.1:2220
Srxn1	-0.183	0.244	-0.661	0.296	0.881	0.632	1.23	0.495	3.05E-01	1	loglinear	Cellular Stress	NM_029688.4:2010
Rpl36al	0.102	0.136	-0.165	0.369	1.07	0.892	1.29	0.496	3.05E-01	1	loglinear	Microglia Function	NM_025589.4:74
Lamp2	-0.0584	0.0793	-0.214	0.0971	0.96	0.862	1.07	0.502	2.99E-01	1	loglinear	Autophagy	NM_001017959.1:908
Ctss	-0.0285	0.0389	-0.105	0.0478	0.98	0.93	1.03	0.504	2.98E-01	1	loglinear	Adaptive Immune Response, Innate Immune Response, Matrix Remodeling, Microglia Function	NM_021281.2:740
Gdpd2	-0.392	0.539	-1.45	0.664	0.762	0.366	1.58	0.507	2.95E-01	1	lm.nb	Astrocyte Function, Lipid Metabolism	NM_023608.3:1438
Psmb8	0.0924	0.127	-0.158	0.342	1.07	0.897	1.27	0.509	2.93E-01	1	loglinear	Adaptive Immune Response, Angiogenesis, Apoptosis, Astrocyte Function, Cell Cycle, Cytokine Signaling, Growth Factor Signaling, Inflammatory Signaling, Insulin Signaling, Microglia Function, NF-kB, Wnt	NM_010724.2:362
Csf3r	-0.0958	0.134	-0.358	0.166	0.936	0.78	1.12	0.514	2.89E-01	1	loglinear	Cytokine Signaling, Growth Factor Signaling	NM_001252651.1:1294
Hprt	-0.168	0.235	-0.629	0.293	0.89	0.647	1.23	0.515	2.88E-01	1	lm.nb	Apoptosis	NM_013556.2:30
Rad51c	0.27	0.393	-0.5	1.04	1.21	0.707	2.06	0.53	2.76E-01	1	lm.nb	Cell Cycle, DNA Damage	NM_053269.3:402
Plekhb1	0.188	0.276	-0.353	0.73	1.14	0.783	1.66	0.533	2.73E-01	1	lm.nb	Neurons and Neurotransmission	NM_001163184.1:1616
Ikbkb	0.0815	0.12	-0.154	0.318	1.06	0.898	1.25	0.536	2.71E-01	1	loglinear	Adaptive Immune Response, Apoptosis, Cytokine Signaling, Growth Factor Signaling, Inflammatory Signaling, Innate Immune Response, NF-kB	NM_010546.2:498
Rnf8	-0.0591	0.0907	-0.237	0.119	0.96	0.849	1.09	0.55	2.60E-01	1	loglinear	Cell Cycle, DNA Damage	NM_021419.2:1671
Stmn1	0.0687	0.107	-0.141	0.278	1.05	0.907	1.21	0.556	2.55E-01	1	loglinear	Growth Factor Signaling, Microglia Function	NM_019641.3:595
Itgax	0.585	0.917	-1.21	2.38	1.5	0.432	5.21	0.558	2.53E-01	1	lm.nb	Matrix Remodeling, Microglia Function	NM_021334.2:327
Ifnar2	0.0504	0.0804	-0.107	0.208	1.04	0.928	1.16	0.564	2.49E-01	1	loglinear	Cytokine Signaling, Growth Factor Signaling, Inflammatory Signaling, Innate Immune Response	NM_001110498.1:725
Plp1	0.313	0.5	-0.666	1.29	1.24	0.63	2.45	0.565	2.48E-01	1	lm.nb	Oligodendrocyte Function	NM_011123.2:795
Ttr	-0.321	0.529	-1.36	0.715	0.8	0.39	1.64	0.576	2.40E-01	1	lm.nb	Matrix Remodeling	NM_013697.4:855
Grm2	0.249	0.412	-0.558	1.06	1.19	0.679	2.08	0.577	2.39E-01	1	loglinear	Neurons and Neurotransmission	NM_001160353.1:2770
Tnfrsf25	0.447	0.749	-1.02	1.91	1.36	0.493	3.77	0.582	2.35E-01	1	lm.nb	Apoptosis, Cytokine Signaling, NF-kB	NM_033042.3:685
Fancc	0.152	0.258	-0.354	0.658	1.11	0.783	1.58	0.587	2.31E-01	1	lm.nb	DNA Damage	NM_007985.2:1115
Tfg	-0.0808	0.138	-0.351	0.189	0.946	0.784	1.14	0.589	2.30E-01	1	lm.nb	Apoptosis, Neurons and Neurotransmission	NM_001252443.1:578
Kdm3b	-0.372	0.637	-1.62	0.876	0.773	0.325	1.84	0.59	2.29E-01	1	lm.nb	Epigenetic Regulation	NM_001081256.1:6815
Sox9	0.319	0.548	-0.754	1.39	1.25	0.593	2.63	0.591	2.28E-01	1	lm.nb	Astrocyte Function, Wnt	NM_011448.4:3540
Setd1a	-0.138	0.236	-0.601	0.326	0.909	0.659	1.25	0.592	2.28E-01	1	loglinear	Epigenetic Regulation	NM_178029.3:1612
Pld2	-0.146	0.263	-0.661	0.368	0.903	0.632	1.29	0.607	2.17E-01	1	lm.nb	Autophagy, Growth Factor Signaling	NM_008876.2:1134
Top2a	-0.15	0.27	-0.679	0.378	0.901	0.625	1.3	0.607	2.17E-01	1	lm.nb	Apoptosis, Cell Cycle	NM_011623.2:1953
Pilrb1	0.621	1.12	-1.57	2.81	1.54	0.337	7.02	0.608	2.16E-01	1	lm.nb	Innate Immune Response	NM_133209.2:704
Ctse	-0.387	0.709	-1.78	1	0.765	0.292	2	0.614	2.12E-01	1	lm.nb	Adaptive Immune Response, Microglia Function	NM_007799.3:1290
Slc44a1	0.0614	0.114	-0.163	0.285	1.04	0.893	1.22	0.62	2.08E-01	1	loglinear	Microglia Function	NM_001159633.1:944
Atf3	-0.0533	0.103	-0.255	0.149	0.964	0.838	1.11	0.632	1.99E-01	1	loglinear	Microglia Function	NM_007498.3:387
Nwd1	0.128	0.249	-0.36	0.617	1.09	0.779	1.53	0.634	1.98E-01	1	lm.nb	Astrocyte Function	NM_176940.5:3564
Hells	-0.198	0.389	-0.961	0.564	0.872	0.514	1.48	0.637	1.96E-01	1	loglinear	Apoptosis	NM_008234.3:1082
Igf2r	0.216	0.429	-0.624	1.06	1.16	0.649	2.08	0.641	1.93E-01	1	lm.nb	Microglia Function, Neurons and Neurotransmission	NM_010515.1:2585
Arhgap24	-0.0745	0.15	-0.368	0.219	0.95	0.775	1.16	0.645	1.90E-01	1	loglinear	Microglia Function	NM_029270.2:1164
Creb1	0.0643	0.134	-0.198	0.327	1.05	0.872	1.25	0.656	1.83E-01	1	loglinear	Adaptive Immune Response, Carbohydrate Metabolism, DNA Damage, Growth Factor Signaling, Innate Immune Response, Neurons and Neurotransmission, Notch	NM_001037726.1:2734
Bola2	-0.0649	0.136	-0.332	0.202	0.956	0.794	1.15	0.659	1.81E-01	1	loglinear	Microglia Function	NM_175103.3:94
Icam2	-0.167	0.352	-0.857	0.522	0.89	0.552	1.44	0.659	1.81E-01	1	lm.nb	Adaptive Immune Response, Innate Immune Response, Matrix Remodeling	NM_010494.1:375
Tbr1	-0.276	0.6	-1.45	0.9	0.826	0.366	1.87	0.67	1.74E-01	1	lm.nb	Neurons and Neurotransmission	NM_009322.3:2354
Fgf13	-0.0627	0.137	-0.33	0.205	0.957	0.795	1.15	0.67	1.74E-01	1	loglinear	Growth Factor Signaling, Microglia Function	NM_010200.2:700
Rad17	0.0651	0.144	-0.217	0.347	1.05	0.861	1.27	0.674	1.71E-01	1	loglinear	Cell Cycle, DNA Damage	NM_001044371.1:386
Dab2	0.069	0.153	-0.231	0.369	1.05	0.852	1.29	0.675	1.71E-01	1	lm.nb	Inflammatory Signaling, Neurons and Neurotransmission	NM_023118.2:415
Cox5b	-0.0712	0.161	-0.387	0.245	0.952	0.765	1.19	0.682	1.66E-01	1	lm.nb	Microglia Function	NM_009942.2:332
Mcm5	0.0886	0.211	-0.324	0.502	1.06	0.799	1.42	0.696	1.57E-01	1	loglinear	Cell Cycle, Inflammatory Signaling	NM_008566.2:2244
Bcl2	0.126	0.305	-0.472	0.723	1.09	0.721	1.65	0.702	1.54E-01	1	lm.nb	Apoptosis, Autophagy, Cellular Stress, Cytokine Signaling, DNA Damage, Growth Factor Signaling, Innate Immune Response, Microglia Function, NF-kB	NM_009741.3:1844
Vim	0.0653	0.159	-0.247	0.377	1.05	0.843	1.3	0.703	1.53E-01	1	lm.nb	Apoptosis, Astrocyte Function	NM_011701.4:34
Irak1	-0.0381	0.0959	-0.226	0.15	0.974	0.855	1.11	0.711	1.48E-01	1	loglinear	Apoptosis, Cytokine Signaling, Growth Factor Signaling, Innate Immune Response, NF-kB	NM_008363.2:951
Mog	-0.379	0.965	-2.27	1.51	0.769	0.207	2.85	0.715	1.46E-01	1	lm.nb	Oligodendrocyte Function	NM_010814.2:750
Dapk1	-0.0265	0.0725	-0.169	0.115	0.982	0.89	1.08	0.733	1.35E-01	1	loglinear	Apoptosis, Autophagy	NM_134062.1:4935
Pttg1	0.0511	0.141	-0.224	0.327	1.04	0.856	1.25	0.735	1.34E-01	1	loglinear	Cell Cycle, DNA Damage	NM_001131054.1:288
Pmp22	0.054	0.151	-0.243	0.351	1.04	0.845	1.28	0.74	1.31E-01	1	loglinear	Microglia Function	NM_008885.2:395
Rbfox3	0.164	0.463	-0.744	1.07	1.12	0.597	2.1	0.741	1.30E-01	1	loglinear	Neurons and Neurotransmission	NM_001024931.2:2700
Tgfb1	0.0194	0.057	-0.0923	0.131	1.01	0.938	1.1	0.75	1.25E-01	1	loglinear	Cell Cycle, Cytokine Signaling, Growth Factor Signaling, Matrix Remodeling, Microglia Function	NM_011577.1:1470
Reln	0.273	0.807	-1.31	1.85	1.21	0.404	3.62	0.752	1.24E-01	1	lm.nb	Growth Factor Signaling, Matrix Remodeling, Neurons and Neurotransmission	NM_011261.2:2545
Tnfrsf1b	0.0484	0.144	-0.234	0.331	1.03	0.85	1.26	0.754	1.23E-01	1	lm.nb	Apoptosis, Cytokine Signaling, Innate Immune Response, NF-kB	NM_011610.3:3270
Rgl1	0.0444	0.138	-0.225	0.314	1.03	0.855	1.24	0.763	1.17E-01	1	loglinear	Growth Factor Signaling, Microglia Function	NM_016846.3:3320
Crip1	-0.0785	0.244	-0.558	0.401	0.947	0.679	1.32	0.764	1.17E-01	1	lm.nb	Microglia Function	NM_007763.3:47
Pcna	0.0251	0.0824	-0.136	0.187	1.02	0.91	1.14	0.776	1.10E-01	1	loglinear	Cell Cycle, DNA Damage	NM_011045.2:590
Ncr1	0.322	1.11	-1.86	2.5	1.25	0.276	5.67	0.787	1.04E-01	1	lm.nb	Adaptive Immune Response, Innate Immune Response	NM_010746.3:995
Irf6	-0.0799	0.276	-0.621	0.462	0.946	0.65	1.38	0.787	1.04E-01	1	loglinear	Apoptosis, Inflammatory Signaling	NM_016851.2:2410
Bcas1	0.112	0.389	-0.651	0.876	1.08	0.637	1.83	0.787	1.04E-01	1	lm.nb	Oligodendrocyte Function	NM_029815.2:932
Fasl	-0.248	0.867	-1.95	1.45	0.842	0.259	2.73	0.789	1.03E-01	1	lm.nb	Apoptosis, Cytokine Signaling, Growth Factor Signaling, Innate Immune Response, NF-kB	NM_010177.3:645
Kif2c	-0.16	0.564	-1.27	0.946	0.895	0.416	1.93	0.79	1.02E-01	1	lm.nb	Adaptive Immune Response, Cell Cycle	NM_134471.3:915
Mfge8	-0.0731	0.259	-0.58	0.434	0.951	0.669	1.35	0.792	1.01E-01	1	lm.nb	Autophagy	NM_008594.2:1357
Nostrin	-0.0917	0.336	-0.751	0.568	0.938	0.594	1.48	0.799	9.75E-02	1	loglinear		NM_181547.3:1452
Atg9a	0.0353	0.131	-0.222	0.293	1.02	0.857	1.23	0.802	9.58E-02	1	loglinear	Autophagy, Cellular Stress	NM_001003917.3:340
Dlg4	0.0551	0.206	-0.349	0.459	1.04	0.785	1.37	0.803	9.53E-02	1	loglinear	Adaptive Immune Response, Angiogenesis, Cytokine Signaling, Growth Factor Signaling, Insulin Signaling, Neurons and Neurotransmission	NM_001109752.1:1866
Prdx1	-0.066	0.253	-0.562	0.43	0.955	0.677	1.35	0.807	9.31E-02	1	lm.nb	Cellular Stress	NM_011034.4:1131
Rrm2	-0.241	0.974	-2.15	1.67	0.846	0.225	3.18	0.817	8.78E-02	1	lm.nb	Cell Cycle, DNA Damage, Microglia Function	NM_009104.1:265
Kmt2a	0.019	0.0787	-0.135	0.173	1.01	0.911	1.13	0.821	8.57E-02	1	loglinear	Epigenetic Regulation	NM_001081049.1:2080
Trpm4	-0.0554	0.239	-0.524	0.414	0.962	0.695	1.33	0.828	8.20E-02	1	loglinear	Inflammatory Signaling	NM_175130.4:1145
Hrk	0.193	0.877	-1.53	1.91	1.14	0.347	3.76	0.837	7.73E-02	1	lm.nb	Apoptosis	NM_007545.2:3458
Opalin	0.263	1.32	-2.33	2.86	1.2	0.199	7.25	0.852	6.96E-02	1	lm.nb	Oligodendrocyte Function	NM_153520.1:201
Nqo1	-0.102	0.516	-1.11	0.909	0.932	0.462	1.88	0.852	6.96E-02	1	lm.nb	Cellular Stress	NM_008706.5:430
Plxnb3	-0.0424	0.235	-0.502	0.417	0.971	0.706	1.34	0.865	6.30E-02	1	lm.nb	Oligodendrocyte Function	NM_019587.2:2862
Cyp7b1	0.078	0.459	-0.821	0.977	1.06	0.566	1.97	0.873	5.90E-02	1	lm.nb	Inflammatory Signaling	NM_007825.4:1030
Mal	0.078	0.465	-0.834	0.99	1.06	0.561	1.99	0.875	5.80E-02	1	lm.nb	Oligodendrocyte Function	NM_001171187.1:685
Prkar2b	0.0759	0.459	-0.824	0.976	1.05	0.565	1.97	0.877	5.70E-02	1	lm.nb	Apoptosis, Cell Cycle, Growth Factor Signaling	NM_011158.3:918
Fcrls	-0.0125	0.0766	-0.163	0.138	0.991	0.893	1.1	0.879	5.60E-02	1	loglinear	Microglia Function	NM_030707.3:925
Bcl2l11	-0.0281	0.177	-0.374	0.318	0.981	0.772	1.25	0.881	5.50E-02	1	lm.nb	Apoptosis, Growth Factor Signaling	NM_001284410.1:236
Ly6g	0.138	0.863	-1.55	1.83	1.1	0.34	3.55	0.881	5.50E-02	1	lm.nb	Innate Immune Response	XM_909927.2:91
Atg7	-0.026	0.177	-0.374	0.321	0.982	0.772	1.25	0.89	5.06E-02	1	loglinear	Adaptive Immune Response, Autophagy, Cellular Stress	NM_028835.1:855
Lag3	0.0203	0.143	-0.26	0.3	1.01	0.835	1.23	0.894	4.87E-02	1	loglinear		NM_008479.1:1700
Grm3	-0.0627	0.449	-0.943	0.817	0.957	0.52	1.76	0.896	4.77E-02	1	lm.nb	Astrocyte Function, Neurons and Neurotransmission	NM_181850.2:2525
Fcrla	0.126	0.972	-1.78	2.03	1.09	0.291	4.09	0.904	4.38E-02	1	lm.nb	Adaptive Immune Response	NM_145141.2:246
Siglec1	0.0397	0.34	-0.626	0.705	1.03	0.648	1.63	0.913	3.95E-02	1	loglinear	Adaptive Immune Response, Autophagy, Matrix Remodeling	NM_011426.3:4550
Fancd2	-0.107	0.953	-1.97	1.76	0.929	0.254	3.39	0.916	3.81E-02	1	lm.nb	DNA Damage	NM_001033244.3:1146
S100b	-0.0395	0.359	-0.744	0.665	0.973	0.597	1.59	0.918	3.72E-02	1	lm.nb	Astrocyte Function, Growth Factor Signaling, Inflammatory Signaling, Innate Immune Response	NM_009115.3:1090
Itga7	-0.0759	0.814	-1.67	1.52	0.949	0.314	2.87	0.93	3.15E-02	1	lm.nb	Astrocyte Function, Growth Factor Signaling, Matrix Remodeling	NM_008398.2:2435
Plcg2	0.00632	0.0717	-0.134	0.147	1	0.911	1.11	0.934	2.97E-02	1	loglinear	Adaptive Immune Response, Growth Factor Signaling, Innate Immune Response, NF-kB	NM_172285.1:978
Bax	-0.00462	0.0574	-0.117	0.108	0.997	0.922	1.08	0.94	2.69E-02	1	loglinear	Apoptosis, DNA Damage	NM_007527.3:735
Kdm1a	0.00674	0.0948	-0.179	0.193	1	0.883	1.14	0.947	2.37E-02	1	loglinear	Epigenetic Regulation	NM_133872.1:1263
Aldh1l1	-0.0175	0.297	-0.6	0.565	0.988	0.66	1.48	0.956	1.95E-02	1	lm.nb	Astrocyte Function	NM_027406.1:1340
Birc5	0.0506	0.88	-1.67	1.78	1.04	0.313	3.43	0.957	1.91E-02	1	lm.nb	Apoptosis, Cell Cycle	NM_009689.2:237
Itgam	-0.0052	0.113	-0.227	0.217	0.996	0.854	1.16	0.966	1.50E-02	1	loglinear	Autophagy, Innate Immune Response, Matrix Remodeling	NM_001082960.1:3025
Vps4b	0.00182	0.0511	-0.0983	0.102	1	0.934	1.07	0.973	1.19E-02	1	loglinear	Autophagy, Neurons and Neurotransmission	NM_009190.2:640
Dlg1	0.00251	0.147	-0.285	0.29	1	0.821	1.22	0.987	5.68E-03	1	loglinear	Neurons and Neurotransmission	NM_001252433.1:1064
Gpr62	1.61E-16	0.724	-1.42	1.42	1	0.374	2.68	1	0.00E+00	1	lm.nb	Oligodendrocyte Function	NM_001159652.1:1576
