# Supplementary material for: Circulating HMGB1 is elevated in veterans with Gulf War Illness and triggers the persistent pro-inflammatory microglia phenotype in male C57Bl/6J mice
Source: Transl Psychiatry. 2021 Jul 12;11:390. doi: 10.1038/s41398-021-01517-1 (PMC8275600; doi:10.1038/s41398-021-01517-1)
Supplement: Supplementary file 5 — Nanostring Data-7Day [file 41398_2021_1517_MOESM5_ESM.csv]

	Log2 fold change	std error (log2)	Lower confidence limit (log2)	Upper confidence limit (log2)	Linear fold change	Lower confidence limit (linear)	Upper confidence limit (linear)	P-value	BY.p.value	method	Gene.sets	probe.ID
Sox4-mRNA	-0.529	0.0166	-0.562	-0.497	0.693	0.678	0.709	5.75e-06	0.0162	loglinear	Microglia Function, Wnt	NM_009238.2:2635
Cd72-mRNA	2.55	0.0826	2.39	2.71	5.86	5.24	6.56	6.54e-06	0.0162	loglinear	Adaptive Immune Response, Inflammatory Signaling	NM_001110320.1:987
Il2rg-mRNA	2.36	0.0966	2.17	2.54	5.12	4.49	5.84	1.68e-05	0.0259	loglinear	Adaptive Immune Response, Angiogenesis, Cytokine Signaling, Growth Factor Signaling, Inflammatory Signaling, Insulin Signaling	NM_013563.3:566
Tnfrsf17-mRNA	-1.15	0.0511	-1.25	-1.05	0.451	0.421	0.484	2.34e-05	0.0259	loglinear	Cytokine Signaling, NF-kB	NM_011608.1:140
Ncr1-mRNA	4.24	0.2	3.85	4.63	18.9	14.4	24.8	2.93e-05	0.0259	loglinear	Adaptive Immune Response, Innate Immune Response	NM_010746.3:995
Apoe-mRNA	1.59	0.0762	1.44	1.74	3.01	2.71	3.33	3.14e-05	0.0259	loglinear	Astrocyte Function, Cellular Stress, Lipid Metabolism, Microglia Function, Neurons and Neurotransmission	NM_001305844.1:903
Jam2-mRNA	-0.55	0.0279	-0.604	-0.495	0.683	0.658	0.709	3.9e-05	0.0276	loglinear	Matrix Remodeling, Microglia Function	NM_023844.4:1090
Cd84-mRNA	0.378	0.0199	0.339	0.417	1.3	1.26	1.33	4.53e-05	0.028	loglinear		NM_013489.2:915
Ccl5-mRNA	3.69	0.204	3.29	4.09	12.9	9.77	17	5.55e-05	0.0282	loglinear	Cellular Stress, Cytokine Signaling, Inflammatory Signaling, Innate Immune Response, Microglia Function	NM_013653.1:165
Irak3-mRNA	1.75	0.0974	1.56	1.94	3.36	2.94	3.83	5.69e-05	0.0282	loglinear	Apoptosis, Cytokine Signaling, Innate Immune Response	NM_028679.3:2608
Cd69-mRNA	2.42	0.15	2.13	2.72	5.36	4.37	6.57	8.63e-05	0.0388	loglinear	Adaptive Immune Response	NM_001033122.3:1370
C3-mRNA	3.59	0.246	3.11	4.07	12	8.61	16.8	0.000128	0.0483	lm.nb	Adaptive Immune Response, Autophagy, Inflammatory Signaling, Innate Immune Response, Microglia Function	XM_011246258.1:2702
Cxcl10-mRNA	2.48	0.171	2.15	2.82	5.59	4.43	7.06	0.000132	0.0483	lm.nb	Astrocyte Function, Cytokine Signaling, Inflammatory Signaling, Innate Immune Response, Microglia Function	NM_021274.1:115
Gzma-mRNA	4.12	0.288	3.56	4.69	17.4	11.8	25.7	0.00014	0.0483	lm.nb	Neurons and Neurotransmission	NM_010370.2:188
Sqstm1-mRNA	0.615	0.0442	0.528	0.702	1.53	1.44	1.63	0.000155	0.0483	loglinear	Autophagy, Cytokine Signaling, Growth Factor Signaling	NM_011018.2:1430
Grn-mRNA	0.626	0.0454	0.537	0.715	1.54	1.45	1.64	0.000161	0.0483	loglinear	Microglia Function	NM_008175.3:2010
Mpeg1-mRNA	0.399	0.0292	0.342	0.456	1.32	1.27	1.37	0.000166	0.0483	loglinear	Inflammatory Signaling	NM_010821.1:4135
Anapc15-mRNA	1.02	0.0762	0.867	1.17	2.02	1.82	2.24	0.000182	0.0501	loglinear	Cell Cycle, Cellular Stress	NM_027532.3:350
Tlr2-mRNA	1.19	0.0924	1.01	1.37	2.28	2.01	2.58	0.000211	0.0551	loglinear	Growth Factor Signaling, Innate Immune Response, Microglia Function	NM_011905.2:255
Cp-mRNA	1.75	0.141	1.47	2.02	3.35	2.77	4.06	0.000242	0.0584	lm.nb	Astrocyte Function	NM_001042611.1:1750
Ptgs2-mRNA	1.75	0.146	1.47	2.04	3.37	2.77	4.11	0.000272	0.0584	lm.nb	Astrocyte Function, Cellular Stress, Innate Immune Response, Lipid Metabolism, Microglia Function, NF-kB	NM_011198.3:675
Tpd52-mRNA	0.627	0.0523	0.525	0.73	1.54	1.44	1.66	0.000277	0.0584	loglinear	Microglia Function, Neurons and Neurotransmission	NM_001025262.1:2054
Hcar2-mRNA	1.98	0.167	1.66	2.31	3.96	3.15	4.97	0.00029	0.0584	lm.nb	Microglia Function	NM_030701.1:770
Slamf9-mRNA	1.04	0.0879	0.869	1.21	2.06	1.83	2.32	0.000292	0.0584	loglinear	Microglia Function	NM_029612.4:748
Ptms-mRNA	0.617	0.0527	0.514	0.72	1.53	1.43	1.65	0.000304	0.0584	loglinear	Microglia Function	NM_026988.2:755
Slamf8-mRNA	1.35	0.115	1.12	1.57	2.54	2.17	2.97	0.000307	0.0584	loglinear	Microglia Function	NM_029084.3:1366
Ctsf-mRNA	0.41	0.0354	0.34	0.479	1.33	1.27	1.39	0.00032	0.0586	loglinear	Adaptive Immune Response	NM_019861.1:625
Relb-mRNA	1.14	0.0998	0.948	1.34	2.21	1.93	2.53	0.000331	0.0586	loglinear	Cytokine Signaling, Growth Factor Signaling, Inflammatory Signaling, NF-kB	NM_009046.2:2013
Mog-mRNA	-2.25	0.205	-2.66	-1.85	0.21	0.159	0.277	0.000387	0.0651	loglinear	Oligodendrocyte Function	NM_010814.2:750
Clec7a-mRNA	1.4	0.128	1.15	1.65	2.64	2.22	3.15	0.000395	0.0651	loglinear	Autophagy	NM_020008.2:1008
St3gal6-mRNA	-0.366	0.0342	-0.433	-0.299	0.776	0.741	0.813	0.000435	0.0682	loglinear	Microglia Function, Notch	NM_018784.2:1252
Casp4-mRNA	0.587	0.0551	0.479	0.695	1.5	1.39	1.62	0.000441	0.0682	loglinear	Apoptosis, Innate Immune Response	NM_007609.2:408
Fgl2-mRNA	1.29	0.13	1.04	1.55	2.45	2.05	2.92	0.00057	0.0832	loglinear	Inflammatory Signaling	NM_008013.2:3470
Igsf6-mRNA	1.08	0.108	0.865	1.29	2.11	1.82	2.44	0.000576	0.0832	loglinear	Microglia Function	NM_030691.1:115
Gpr34-mRNA	-0.442	0.0447	-0.53	-0.354	0.736	0.693	0.782	0.000588	0.0832	loglinear	Microglia Function	NM_011823.4:256
Ifi30-mRNA	1.03	0.106	0.828	1.24	2.05	1.78	2.36	0.000606	0.0834	loglinear	Adaptive Immune Response, Inflammatory Signaling	NM_023065.3:806
Lag3-mRNA	1.13	0.116	0.905	1.36	2.19	1.87	2.57	0.000626	0.0837	loglinear		NM_008479.1:1700
Gpr84-mRNA	1.05	0.11	0.836	1.27	2.07	1.78	2.41	0.000676	0.0881	loglinear	Inflammatory Signaling, Microglia Function	NM_030720.1:315
Pilra-mRNA	1.17	0.126	0.925	1.42	2.25	1.9	2.67	0.000735	0.0913	loglinear	Innate Immune Response	NM_153510.3:1050
Fpr1-mRNA	3.17	0.343	2.49	3.84	8.98	5.63	14.3	0.000769	0.0913	lm.nb	Neurons and Neurotransmission	NM_013521.2:750
Fcer1g-mRNA	0.611	0.0667	0.48	0.742	1.53	1.4	1.67	0.000789	0.0913	loglinear	Adaptive Immune Response, Autophagy, Inflammatory Signaling, Innate Immune Response	NM_010185.4:264
Pik3cd-mRNA	0.269	0.0294	0.212	0.327	1.21	1.16	1.25	0.000791	0.0913	loglinear	Adaptive Immune Response, Apoptosis, Autophagy, Cytokine Signaling, Growth Factor Signaling, Innate Immune Response	XM_003945690.1:4648
Il1b-mRNA	1.67	0.183	1.31	2.03	3.18	2.48	4.08	0.000793	0.0913	lm.nb	Apoptosis, Cellular Stress, Cytokine Signaling, Growth Factor Signaling, Inflammatory Signaling, Innate Immune Response, Microglia Function, NF-kB	NM_008361.3:1120
Prkce-mRNA	-0.675	0.0756	-0.824	-0.527	0.626	0.565	0.694	0.00087	0.0978	loglinear	Autophagy, Growth Factor Signaling	NM_011104.2:1510
Ly9-mRNA	1.48	0.167	1.15	1.81	2.79	2.22	3.5	0.000899	0.0978	lm.nb	Innate Immune Response	NM_008534.2:1190
Tnfsf13b-mRNA	1.25	0.142	0.976	1.53	2.39	1.97	2.89	0.000912	0.0978	loglinear	Cytokine Signaling, Inflammatory Signaling, NF-kB	NM_033622.1:225
P2ry12-mRNA	-0.633	0.0726	-0.776	-0.491	0.645	0.584	0.711	0.000948	0.0978	loglinear	Microglia Function	NM_027571.3:439
Il10rb-mRNA	0.338	0.039	0.262	0.415	1.26	1.2	1.33	0.000974	0.0978	loglinear	Cytokine Signaling, Microglia Function	NM_008349.5:465
Fcgr2b-mRNA	0.369	0.0426	0.285	0.452	1.29	1.22	1.37	0.000979	0.0978	loglinear	Adaptive Immune Response, Autophagy	NM_001077189.1:1225
Rps9-mRNA	1.07	0.124	0.824	1.31	2.09	1.77	2.48	0.001	0.0978	lm.nb	Microglia Function	NM_029767.2:173
Slco2b1-mRNA	-0.314	0.0366	-0.386	-0.243	0.804	0.765	0.845	0.00101	0.0978	loglinear	Carbohydrate Metabolism	NM_175316.3:2720
Ptpn6-mRNA	0.451	0.0538	0.345	0.556	1.37	1.27	1.47	0.00111	0.105	loglinear	Adaptive Immune Response, Cytokine Signaling, Growth Factor Signaling, Inflammatory Signaling, Innate Immune Response	NM_013545.2:1691
Hif1a-mRNA	0.581	0.0696	0.445	0.718	1.5	1.36	1.64	0.00113	0.105	loglinear	Autophagy, Cellular Stress, Microglia Function, Notch	NM_010431.2:1294
C1qa-mRNA	0.56	0.0682	0.427	0.694	1.47	1.34	1.62	0.00119	0.107	loglinear	Innate Immune Response	NM_007572.2:566
Rps10-mRNA	1.08	0.132	0.823	1.34	2.12	1.77	2.53	0.00119	0.107	lm.nb	Microglia Function	NM_025963.3:318
Slc2a5-mRNA	-0.967	0.121	-1.2	-0.73	0.511	0.434	0.603	0.00133	0.118	loglinear	Microglia Function	NM_019741.3:2305
Traf3-mRNA	0.689	0.0875	0.518	0.861	1.61	1.43	1.82	0.00141	0.122	loglinear	Apoptosis, Cytokine Signaling, Inflammatory Signaling, Innate Immune Response, NF-kB	NM_011632.3:884
Rps21-mRNA	1.09	0.14	0.816	1.37	2.13	1.76	2.58	0.00147	0.126	lm.nb	Microglia Function	NM_025587.2:153
Ctss-mRNA	0.5	0.0663	0.37	0.63	1.41	1.29	1.55	0.00165	0.139	loglinear	Adaptive Immune Response, Innate Immune Response, Matrix Remodeling, Microglia Function	NM_021281.2:740
Abl1-mRNA	-0.248	0.0334	-0.314	-0.183	0.842	0.805	0.881	0.00175	0.144	loglinear	Apoptosis, Cell Cycle, Cellular Stress, DNA Damage, Growth Factor Signaling	NM_009594.4:1378
Lamp1-mRNA	0.404	0.0552	0.296	0.512	1.32	1.23	1.43	0.00185	0.15	loglinear	Autophagy, Microglia Function	NM_010684.2:2080
Tyrobp-mRNA	0.577	0.0797	0.421	0.733	1.49	1.34	1.66	0.00194	0.153	loglinear	Adaptive Immune Response, Innate Immune Response	NM_011662.2:130
Man2b1-mRNA	0.384	0.0531	0.28	0.488	1.3	1.21	1.4	0.00195	0.153	loglinear	Microglia Function	NM_010764.2:1658
Tlr4-mRNA	-0.286	0.0401	-0.365	-0.208	0.82	0.777	0.866	0.00203	0.156	loglinear	Apoptosis, Growth Factor Signaling, Inflammatory Signaling, Innate Immune Response, NF-kB	NM_021297.2:2510
Tubb4a-mRNA	-1.93	0.27	-2.46	-1.4	0.263	0.182	0.379	0.00204	0.156	loglinear	Adaptive Immune Response, Apoptosis, Cell Cycle, Neurons and Neurotransmission	NM_009451.3:1819
Mmp14-mRNA	1.03	0.145	0.745	1.31	2.04	1.68	2.48	0.00208	0.156	loglinear	Cellular Stress, Innate Immune Response, Matrix Remodeling, Microglia Function	NM_008608.3:554
Rpl28-mRNA	1.13	0.16	0.815	1.44	2.19	1.76	2.72	0.00213	0.156	lm.nb	Microglia Function	NM_009081.2:106
Rps2-mRNA	0.835	0.119	0.602	1.07	1.78	1.52	2.1	0.00217	0.156	loglinear	Microglia Function	NM_008503.5:304
Xcl1-mRNA	3.07	0.438	2.21	3.93	8.38	4.63	15.2	0.00218	0.156	loglinear	Cytokine Signaling	NM_008510.1:103
Parp1-mRNA	0.268	0.0383	0.193	0.343	1.2	1.14	1.27	0.0022	0.156	loglinear	Apoptosis, Cellular Stress, DNA Damage, NF-kB	NM_007415.2:3020
Cd300lf-mRNA	2.09	0.308	1.49	2.7	4.27	2.81	6.49	0.00245	0.171	lm.nb	Adaptive Immune Response, Inflammatory Signaling	NM_001169153.1:665
Nfkb2-mRNA	0.764	0.114	0.542	0.987	1.7	1.46	1.98	0.00255	0.175	loglinear	Apoptosis, Cytokine Signaling, Growth Factor Signaling, Inflammatory Signaling, Innate Immune Response, NF-kB	NM_019408.2:1150
Cotl1-mRNA	0.553	0.0827	0.391	0.715	1.47	1.31	1.64	0.0026	0.176	loglinear	Microglia Function	NM_028071.3:325
Dna2-mRNA	1.43	0.217	1.01	1.86	2.7	2.01	3.63	0.00269	0.178	lm.nb	Cell Cycle, DNA Damage	NM_177372.3:1734
Cd86-mRNA	0.332	0.0501	0.234	0.43	1.26	1.18	1.35	0.0027	0.178	loglinear	Adaptive Immune Response, Growth Factor Signaling, Matrix Remodeling, Microglia Function	NM_019388.3:251
Cass4-mRNA	-1.09	0.166	-1.42	-0.764	0.47	0.374	0.589	0.00281	0.183	loglinear	Microglia Function	NM_001080820.2:870
Maff-mRNA	1.4	0.215	0.98	1.82	2.64	1.97	3.53	0.00284	0.183	lm.nb	Microglia Function	NM_010755.3:743
Cables1-mRNA	-0.249	0.0387	-0.325	-0.173	0.841	0.798	0.887	0.00301	0.191	loglinear	Cell Cycle	NM_001146287.1:3120
Klrk1-mRNA	1.86	0.291	1.29	2.43	3.62	2.44	5.37	0.0031	0.194	loglinear	Adaptive Immune Response, Innate Immune Response	NM_001083322.1:144
Nkg7-mRNA	4.15	0.653	2.87	5.43	17.8	7.32	43.2	0.00314	0.194	lm.nb		NM_024253.4:530
Il1a-mRNA	0.764	0.123	0.523	1.01	1.7	1.44	2.01	0.00344	0.21	loglinear	Apoptosis, Cellular Stress, Cytokine Signaling, Growth Factor Signaling	NM_010554.4:512
Axl-mRNA	0.848	0.138	0.576	1.12	1.8	1.49	2.17	0.0036	0.217	loglinear	Angiogenesis, Autophagy, Microglia Function	NM_009465.3:3820
Ifitm2-mRNA	0.846	0.139	0.575	1.12	1.8	1.49	2.17	0.00364	0.217	lm.nb	Adaptive Immune Response, Inflammatory Signaling	NM_030694.1:87
Bola2-mRNA	0.837	0.138	0.566	1.11	1.79	1.48	2.16	0.00377	0.222	loglinear	Microglia Function	NM_175103.3:94
Spint1-mRNA	0.47	0.078	0.317	0.623	1.39	1.25	1.54	0.00382	0.222	loglinear	Microglia Function	NM_016907.3:1366
Fcrla-mRNA	2.64	0.441	1.78	3.5	6.23	3.42	11.3	0.00392	0.226	loglinear	Adaptive Immune Response	NM_145141.2:246
Npnt-mRNA	0.634	0.107	0.425	0.843	1.55	1.34	1.79	0.00402	0.228	loglinear	Microglia Function	NM_001029836.1:2650
Lacc1-mRNA	0.457	0.077	0.306	0.607	1.37	1.24	1.52	0.00405	0.228	loglinear	Microglia Function	NM_172488.2:1025
Bcl2a1a-mRNA	0.508	0.0876	0.336	0.679	1.42	1.26	1.6	0.00441	0.245	loglinear	Apoptosis, NF-kB	NM_009742.3:175
Cd163-mRNA	-0.861	0.15	-1.15	-0.567	0.551	0.449	0.675	0.00457	0.248	loglinear	Neurons and Neurotransmission	NM_053094.2:3225
Rpl29-mRNA	0.974	0.17	0.641	1.31	1.96	1.56	2.47	0.00458	0.248	lm.nb	Microglia Function	NM_009082.2:110
Il6ra-mRNA	-0.34	0.0596	-0.457	-0.223	0.79	0.729	0.857	0.00467	0.248	loglinear	Cytokine Signaling, Growth Factor Signaling, Microglia Function	NM_010559.2:2825
Msr1-mRNA	0.545	0.0955	0.357	0.732	1.46	1.28	1.66	0.00467	0.248	loglinear	Inflammatory Signaling, Neurons and Neurotransmission	NM_001113326.1:555
Rpl9-mRNA	0.79	0.139	0.518	1.06	1.73	1.43	2.09	0.00471	0.248	lm.nb	Microglia Function	NM_011292.2:142
Cd83-mRNA	0.807	0.142	0.528	1.09	1.75	1.44	2.12	0.00475	0.248	loglinear	Microglia Function	NM_009856.2:1624
Sesn1-mRNA	-0.335	0.0591	-0.45	-0.219	0.793	0.732	0.859	0.00481	0.248	loglinear	DNA Damage	NM_001013370.2:497
Ptprc-mRNA	0.554	0.0982	0.361	0.746	1.47	1.28	1.68	0.00488	0.249	loglinear	Adaptive Immune Response, Matrix Remodeling	NM_011210.3:2320
Dock2-mRNA	0.19	0.0338	0.124	0.256	1.14	1.09	1.19	0.00494	0.25	loglinear	Autophagy	NM_033374.3:2410
Tmem144-mRNA	-0.505	0.0906	-0.682	-0.327	0.705	0.623	0.797	0.00508	0.254	loglinear	Microglia Function	NM_027495.4:1525
Gzmb-mRNA	3.55	0.647	2.28	4.82	11.7	4.86	28.2	0.00538	0.263	lm.nb	Apoptosis, Innate Immune Response, Notch	NM_013542.2:1020
Nfkb1-mRNA	0.216	0.0393	0.139	0.293	1.16	1.1	1.23	0.00539	0.263	loglinear	Adaptive Immune Response, Apoptosis, Cellular Stress, Cytokine Signaling, Growth Factor Signaling, Inflammatory Signaling, Innate Immune Response, NF-kB	NM_008689.2:2125
Itgax-mRNA	1.36	0.249	0.875	1.85	2.57	1.83	3.61	0.00542	0.263	loglinear	Matrix Remodeling, Microglia Function	NM_021334.2:327
Ifih1-mRNA	0.43	0.079	0.275	0.585	1.35	1.21	1.5	0.00555	0.265	loglinear	Inflammatory Signaling, Innate Immune Response	NM_027835.2:1997
Cd36-mRNA	-0.933	0.172	-1.27	-0.596	0.524	0.415	0.661	0.00557	0.265	loglinear	Adaptive Immune Response, Autophagy, Innate Immune Response, Matrix Remodeling, Neurons and Neurotransmission	NM_007643.3:1520
Itgav-mRNA	-0.28	0.0521	-0.382	-0.178	0.824	0.768	0.884	0.0058	0.273	loglinear	Adaptive Immune Response, Angiogenesis, Autophagy, Growth Factor Signaling, Matrix Remodeling	NM_008402.2:3145
Ifnar2-mRNA	0.268	0.0506	0.169	0.367	1.2	1.12	1.29	0.00612	0.284	loglinear	Cytokine Signaling, Growth Factor Signaling, Inflammatory Signaling, Innate Immune Response	NM_001110498.1:725
Slc6a1-mRNA	-3.09	0.584	-4.23	-1.94	0.118	0.0532	0.26	0.00613	0.284	lm.nb	Astrocyte Function, Neurons and Neurotransmission	NM_178703.4:1865
Rab7-mRNA	0.358	0.0679	0.225	0.491	1.28	1.17	1.41	0.0062	0.284	loglinear	Adaptive Immune Response, Autophagy	NM_009005.2:490
Tnfsf12-mRNA	0.419	0.0805	0.261	0.576	1.34	1.2	1.49	0.00651	0.294	loglinear	Cytokine Signaling, Inflammatory Signaling, NF-kB	NM_011614.3:1215
C4a-mRNA	0.369	0.071	0.229	0.508	1.29	1.17	1.42	0.00657	0.294	loglinear	Astrocyte Function	NM_011413.2:56
Ifnar1-mRNA	0.392	0.0756	0.244	0.54	1.31	1.18	1.45	0.00658	0.294	loglinear	Cytokine Signaling, Growth Factor Signaling, Inflammatory Signaling, Innate Immune Response	NM_010508.1:1195
Cd244-mRNA	1.66	0.324	1.03	2.3	3.17	2.04	4.92	0.00681	0.301	lm.nb	Inflammatory Signaling, Innate Immune Response	NM_018729.2:262
Psmb8-mRNA	0.44	0.0869	0.27	0.61	1.36	1.21	1.53	0.00717	0.313	loglinear	Adaptive Immune Response, Angiogenesis, Apoptosis, Astrocyte Function, Cell Cycle, Cytokine Signaling, Growth Factor Signaling, Inflammatory Signaling, Insulin Signaling, Microglia Function, NF-kB, Wnt	NM_010724.2:362
Slc2a1-mRNA	0.686	0.136	0.419	0.953	1.61	1.34	1.94	0.00731	0.313	loglinear	Microglia Function	NM_011400.3:2190
Nfkbia-mRNA	0.507	0.101	0.309	0.705	1.42	1.24	1.63	0.00734	0.313	loglinear	Adaptive Immune Response, Apoptosis, Growth Factor Signaling, Inflammatory Signaling, Innate Immune Response, NF-kB	NM_010907.2:646
Tmem88b-mRNA	-2.22	0.442	-3.09	-1.35	0.215	0.118	0.391	0.00736	0.313	loglinear		NM_001033394.3:1122
Hilpda-mRNA	1.22	0.244	0.745	1.7	2.34	1.68	3.25	0.00744	0.313	loglinear	Microglia Function	NM_023516.5:236
Slfn8-mRNA	-0.247	0.0493	-0.343	-0.15	0.843	0.788	0.901	0.00747	0.313	loglinear	Astrocyte Function	NM_181545.4:2806
Tet1-mRNA	-0.922	0.187	-1.29	-0.555	0.528	0.409	0.68	0.00786	0.327	loglinear	Epigenetic Regulation	NM_027384.1:2192
St8sia6-mRNA	0.961	0.196	0.578	1.34	1.95	1.49	2.54	0.00797	0.329	loglinear	Microglia Function	NM_145838.1:1578
C1qb-mRNA	0.412	0.0843	0.247	0.578	1.33	1.19	1.49	0.00809	0.331	loglinear	Innate Immune Response	NM_009777.2:865
Rps3-mRNA	0.585	0.12	0.35	0.82	1.5	1.27	1.77	0.00817	0.331	loglinear	Microglia Function	NM_012052.2:886
Msn-mRNA	0.342	0.0703	0.204	0.48	1.27	1.15	1.39	0.00823	0.331	loglinear	Autophagy	NM_010833.2:515
Itgam-mRNA	0.313	0.0648	0.186	0.44	1.24	1.14	1.36	0.00843	0.337	loglinear	Autophagy, Innate Immune Response, Matrix Remodeling	NM_001082960.1:3025
Nlgn2-mRNA	-0.755	0.157	-1.06	-0.448	0.592	0.479	0.733	0.0085	0.337	loglinear	Matrix Remodeling, Neurons and Neurotransmission	NM_198862.2:1204
C1qc-mRNA	0.34	0.0714	0.2	0.48	1.27	1.15	1.39	0.00892	0.35	loglinear	Innate Immune Response	NM_007574.2:708
Kcnj10-mRNA	1.15	0.242	0.671	1.62	2.21	1.59	3.07	0.00907	0.353	lm.nb	Astrocyte Function, Neurons and Neurotransmission	NM_001039484.1:400
Cflar-mRNA	0.423	0.0894	0.247	0.598	1.34	1.19	1.51	0.00913	0.353	loglinear	Apoptosis, Autophagy, Innate Immune Response, NF-kB	NM_207653.3:990
Ddb2-mRNA	-0.53	0.113	-0.752	-0.309	0.692	0.594	0.807	0.00929	0.356	loglinear	DNA Damage	NM_028119.5:94
Ctsw-mRNA	4.16	0.887	2.42	5.89	17.8	5.34	59.5	0.00941	0.358	loglinear		NM_009985.4:190
Prf1-mRNA	3.37	0.726	1.95	4.79	10.3	3.85	27.7	0.00972	0.367	lm.nb	Apoptosis, Innate Immune Response	NM_011073.2:1350
Cx3cr1-mRNA	-0.202	0.0437	-0.288	-0.116	0.869	0.819	0.923	0.00989	0.371	loglinear	Cytokine Signaling, Microglia Function	NM_009987.3:2696
Fas-mRNA	1.41	0.309	0.81	2.02	2.67	1.75	4.06	0.0102	0.378	loglinear	Apoptosis, Cellular Stress, Cytokine Signaling, DNA Damage, Growth Factor Signaling, Innate Immune Response	NM_007987.2:95
Clstn1-mRNA	-0.317	0.0694	-0.453	-0.181	0.803	0.73	0.882	0.0102	0.378	loglinear	Microglia Function	NM_023051.4:2352
Marco-mRNA	1.66	0.365	0.941	2.37	3.15	1.92	5.17	0.0105	0.384	lm.nb	Autophagy, Inflammatory Signaling, Microglia Function, Neurons and Neurotransmission	NM_010766.2:350
Ccl7-mRNA	-0.741	0.166	-1.07	-0.416	0.598	0.477	0.749	0.0111	0.403	loglinear	Cytokine Signaling, Inflammatory Signaling	NM_013654.3:141
Siglecf-mRNA	0.47	0.106	0.262	0.679	1.39	1.2	1.6	0.0115	0.413	loglinear	Adaptive Immune Response	NM_145581.1:355
Cd14-mRNA	0.584	0.132	0.325	0.843	1.5	1.25	1.79	0.0115	0.413	loglinear	Apoptosis, Astrocyte Function, Autophagy, Growth Factor Signaling, Innate Immune Response, NF-kB	NM_009841.3:235
Chek2-mRNA	0.502	0.114	0.279	0.726	1.42	1.21	1.65	0.0116	0.414	loglinear	Cell Cycle, DNA Damage	NM_016681.3:790
Rpl36al-mRNA	0.743	0.169	0.412	1.07	1.67	1.33	2.11	0.0118	0.415	lm.nb	Microglia Function	NM_025589.4:74
Ptger4-mRNA	1.2	0.275	0.663	1.74	2.3	1.58	3.34	0.012	0.419	lm.nb	Microglia Function, Neurons and Neurotransmission	NM_008965.1:315
Bbc3-mRNA	0.762	0.175	0.419	1.11	1.7	1.34	2.15	0.0122	0.425	loglinear	Apoptosis, DNA Damage	NM_133234.1:1461
Vim-mRNA	0.902	0.209	0.493	1.31	1.87	1.41	2.48	0.0125	0.43	lm.nb	Apoptosis, Astrocyte Function	NM_011701.4:34
Rbfox3-mRNA	1.56	0.361	0.849	2.26	2.94	1.8	4.8	0.0125	0.43	loglinear	Neurons and Neurotransmission	NM_001024931.2:2700
Il1rl2-mRNA	0.684	0.159	0.372	0.995	1.61	1.29	1.99	0.0127	0.432	loglinear	Microglia Function	NM_133193.3:860
Rsad2-mRNA	0.363	0.0854	0.196	0.531	1.29	1.15	1.44	0.0131	0.445	loglinear	Inflammatory Signaling, Microglia Function	NM_021384.2:3185
Birc3-mRNA	0.647	0.153	0.347	0.946	1.57	1.27	1.93	0.0133	0.447	loglinear	Apoptosis, Cytokine Signaling, Inflammatory Signaling, Innate Immune Response, NF-kB	NM_007464.3:425
Tmem119-mRNA	-0.275	0.0649	-0.402	-0.147	0.827	0.757	0.903	0.0134	0.447	loglinear	Microglia Function	NM_146162.2:1550
Nfkbie-mRNA	0.706	0.168	0.377	1.03	1.63	1.3	2.05	0.0136	0.447	loglinear	Adaptive Immune Response, Apoptosis	NM_008690.3:630
Casp1-mRNA	0.128	0.0304	0.0685	0.188	1.09	1.05	1.14	0.0136	0.447	loglinear	Apoptosis, Cytokine Signaling, Innate Immune Response	NM_009807.2:259
Jarid2-mRNA	0.255	0.0608	0.136	0.374	1.19	1.1	1.3	0.0137	0.447	loglinear	Epigenetic Regulation	NM_021878.2:2160
Traf2-mRNA	0.43	0.102	0.229	0.631	1.35	1.17	1.55	0.0137	0.447	loglinear	Apoptosis, Cytokine Signaling, Growth Factor Signaling, Inflammatory Signaling, Innate Immune Response, NF-kB	NM_009422.2:1334
Ripk1-mRNA	0.273	0.0661	0.144	0.403	1.21	1.1	1.32	0.0144	0.467	loglinear	Apoptosis, Innate Immune Response, NF-kB	NM_009068.3:1246
Ldha-mRNA	0.388	0.0946	0.203	0.574	1.31	1.15	1.49	0.0148	0.476	loglinear	Microglia Function	NM_010699.2:1354
Kdm5c-mRNA	0.105	0.0258	0.0544	0.156	1.08	1.04	1.11	0.0153	0.488	loglinear	Epigenetic Regulation	NM_013668.3:750
Trem3-mRNA	2.64	0.652	1.36	3.92	6.23	2.57	15.1	0.0155	0.491	lm.nb	Adaptive Immune Response, Inflammatory Signaling, Microglia Function	NM_021407.3:672
Tradd-mRNA	-0.828	0.206	-1.23	-0.425	0.563	0.426	0.745	0.0158	0.497	loglinear	Apoptosis, Innate Immune Response, NF-kB	NM_001033161.2:562
Csf2rb-mRNA	0.556	0.138	0.285	0.827	1.47	1.22	1.77	0.0159	0.497	loglinear	Adaptive Immune Response, Angiogenesis, Apoptosis, Cytokine Signaling, Growth Factor Signaling, Insulin Signaling	NM_007780.4:4185
Olfml3-mRNA	-0.341	0.0862	-0.51	-0.172	0.79	0.702	0.888	0.0168	0.52	loglinear	Matrix Remodeling	NM_133859.2:1035
Fcgr3-mRNA	0.199	0.0504	0.0999	0.298	1.15	1.07	1.23	0.0169	0.52	loglinear	Adaptive Immune Response, Autophagy, Inflammatory Signaling, Innate Immune Response	NM_010188.5:1175
Il1rn-mRNA	1.57	0.398	0.787	2.35	2.96	1.72	5.09	0.017	0.52	lm.nb	Cytokine Signaling, Microglia Function	NM_031167.5:224
Ccr5-mRNA	-0.226	0.0575	-0.338	-0.113	0.855	0.791	0.925	0.0172	0.52	loglinear	Cytokine Signaling, Microglia Function	NM_009917.5:1340
Spib-mRNA	2.93	0.746	1.46	4.39	7.6	2.76	20.9	0.0172	0.52	lm.nb		NM_019866.1:2036
Atg5-mRNA	0.313	0.08	0.157	0.47	1.24	1.11	1.39	0.0172	0.52	loglinear	Autophagy, Cellular Stress, Innate Immune Response	NM_001314013.1:262
Csf1-mRNA	0.687	0.176	0.341	1.03	1.61	1.27	2.05	0.0176	0.528	lm.nb	Astrocyte Function, Autophagy, Cytokine Signaling, Growth Factor Signaling, Innate Immune Response, Microglia Function	NM_001113530.1:833
Ltb-mRNA	0.99	0.257	0.487	1.49	1.99	1.4	2.82	0.0182	0.543	loglinear	Cytokine Signaling, Inflammatory Signaling, NF-kB	NM_008518.2:163
Cdk20-mRNA	0.491	0.128	0.24	0.741	1.41	1.18	1.67	0.0185	0.547	loglinear	Cell Cycle	NM_053180.2:352
Trim47-mRNA	-0.284	0.0743	-0.43	-0.139	0.821	0.742	0.908	0.0187	0.551	loglinear	Microglia Function	NM_001205081.1:2019
Slc44a1-mRNA	0.412	0.108	0.199	0.624	1.33	1.15	1.54	0.0192	0.56	loglinear	Microglia Function	NM_001159633.1:944
Ets2-mRNA	0.848	0.224	0.41	1.29	1.8	1.33	2.44	0.0192	0.56	lm.nb	Cellular Stress, Growth Factor Signaling, Microglia Function	NM_011809.2:3284
Lst1-mRNA	0.62	0.164	0.298	0.942	1.54	1.23	1.92	0.0195	0.565	loglinear	Microglia Function	NM_010734.2:104
Mvp-mRNA	0.422	0.113	0.2	0.643	1.34	1.15	1.56	0.0202	0.581	loglinear	Microglia Function	NM_080638.2:1845
Ehmt2-mRNA	0.153	0.0413	0.0721	0.234	1.11	1.05	1.18	0.0208	0.594	loglinear	Cellular Stress, Epigenetic Regulation	NM_145830.1:3475
Rnf8-mRNA	0.179	0.0485	0.0841	0.274	1.13	1.06	1.21	0.021	0.596	loglinear	Cell Cycle, DNA Damage	NM_021419.2:1671
Ripk2-mRNA	0.311	0.0845	0.145	0.477	1.24	1.11	1.39	0.0212	0.597	loglinear	Adaptive Immune Response, Apoptosis, Cytokine Signaling, Growth Factor Signaling, Innate Immune Response	NM_138952.3:830
Ifitm3-mRNA	0.543	0.148	0.254	0.833	1.46	1.19	1.78	0.0212	0.597	lm.nb	Adaptive Immune Response, Inflammatory Signaling	NM_025378.2:370
Prkar2b-mRNA	1.64	0.448	0.759	2.51	3.11	1.69	5.71	0.0217	0.606	lm.nb	Apoptosis, Cell Cycle, Growth Factor Signaling	NM_011158.3:918
Jun-mRNA	-0.483	0.134	-0.746	-0.219	0.716	0.596	0.859	0.0229	0.636	lm.nb	Adaptive Immune Response, Apoptosis, Cellular Stress, Growth Factor Signaling, Innate Immune Response, Notch, Wnt	NM_010591.2:2212
Vegfa-mRNA	0.65	0.183	0.293	1.01	1.57	1.22	2.01	0.0235	0.649	loglinear	Angiogenesis, Cellular Stress, Cytokine Signaling, Growth Factor Signaling, Microglia Function	NM_001025250.3:3015
Gclc-mRNA	-0.293	0.0823	-0.454	-0.132	0.816	0.73	0.913	0.0236	0.649	loglinear	Inflammatory Signaling	NM_010295.2:1102
Tgm2-mRNA	0.528	0.15	0.234	0.821	1.44	1.18	1.77	0.0243	0.666	loglinear	Autophagy, Microglia Function	NM_009373.3:1260
Lcn2-mRNA	2.49	0.708	1.1	3.88	5.63	2.15	14.7	0.0245	0.666	lm.nb	Astrocyte Function, Inflammatory Signaling	NM_008491.1:190
Ccl3-mRNA	0.769	0.221	0.336	1.2	1.7	1.26	2.3	0.0254	0.682	lm.nb	Cytokine Signaling, Microglia Function	NM_011337.1:60
Gstm1-mRNA	2.42	0.695	1.06	3.78	5.35	2.08	13.8	0.0254	0.682	loglinear	Cellular Stress, Inflammatory Signaling	NM_010358.5:50
Osgin1-mRNA	1.06	0.307	0.461	1.66	2.09	1.38	3.17	0.0258	0.689	loglinear	Cellular Stress	NM_027950.1:1046
Ccr2-mRNA	0.941	0.272	0.407	1.47	1.92	1.33	2.78	0.0259	0.689	lm.nb	Cytokine Signaling, Inflammatory Signaling, Microglia Function	NM_009915.2:2965
Itgb5-mRNA	0.25	0.0731	0.107	0.394	1.19	1.08	1.31	0.0267	0.708	loglinear	Adaptive Immune Response, Growth Factor Signaling, Matrix Remodeling	NM_001145884.1:1270
Blm-mRNA	-1.3	0.381	-2.05	-0.555	0.406	0.242	0.681	0.0269	0.708	loglinear	Cell Cycle, DNA Damage	NM_001042527.2:264
Irf8-mRNA	0.165	0.0485	0.0698	0.26	1.12	1.05	1.2	0.0273	0.715	loglinear	Inflammatory Signaling, Microglia Function	NM_008320.3:2274
Ikbke-mRNA	2.68	0.797	1.12	4.25	6.43	2.18	19	0.0281	0.731	loglinear	Apoptosis, Inflammatory Signaling, Innate Immune Response	NM_019777.3:618
Fen1-mRNA	0.419	0.125	0.174	0.665	1.34	1.13	1.59	0.0285	0.739	loglinear	Cell Cycle, DNA Damage	NM_001271614.1:1880
Egfr-mRNA	-1.73	0.518	-2.75	-0.717	0.301	0.149	0.609	0.0287	0.741	loglinear	Adaptive Immune Response, Angiogenesis, Astrocyte Function, Cytokine Signaling, Growth Factor Signaling, Insulin Signaling	NM_207655.2:1335
Adamts16-mRNA	-1.09	0.328	-1.73	-0.449	0.469	0.301	0.733	0.0292	0.748	lm.nb	Matrix Remodeling, Microglia Function	NM_172053.2:1918
Casp2-mRNA	-0.155	0.0471	-0.248	-0.0631	0.898	0.842	0.957	0.0299	0.749	loglinear	Apoptosis, Growth Factor Signaling, Innate Immune Response	NM_007610.1:420
Tgfbr1-mRNA	-0.168	0.0508	-0.267	-0.0681	0.89	0.831	0.954	0.0299	0.749	loglinear	Cytokine Signaling, Growth Factor Signaling	NM_009370.2:4425
Cryba4-mRNA	0.386	0.117	0.157	0.615	1.31	1.11	1.53	0.0299	0.749	loglinear	Microglia Function	NM_021351.1:440
Rtn4rl1-mRNA	-0.292	0.0884	-0.465	-0.118	0.817	0.725	0.921	0.03	0.749	loglinear	Microglia Function	NM_177708.4:2075
Srgn-mRNA	0.729	0.221	0.296	1.16	1.66	1.23	2.24	0.03	0.749	lm.nb	Astrocyte Function, Inflammatory Signaling	NM_011157.2:168
Pik3r2-mRNA	0.124	0.0377	0.0502	0.198	1.09	1.04	1.15	0.0302	0.752	loglinear	Adaptive Immune Response, Angiogenesis, Apoptosis, Autophagy, Cytokine Signaling, Growth Factor Signaling, Innate Immune Response, Insulin Signaling	NM_008841.2:230
Sall1-mRNA	-0.203	0.0619	-0.324	-0.0816	0.869	0.799	0.945	0.0306	0.755	loglinear	Epigenetic Regulation	NM_021390.3:4875
Gria2-mRNA	-1.26	0.386	-2.02	-0.507	0.417	0.247	0.704	0.0307	0.755	lm.nb	Neurons and Neurotransmission	NM_001039195.1:300
Atp6v0e-mRNA	0.363	0.111	0.145	0.582	1.29	1.11	1.5	0.0311	0.758	loglinear	Growth Factor Signaling, Insulin Signaling, Microglia Function	NM_025272.2:585
Dst-mRNA	0.396	0.121	0.158	0.634	1.32	1.12	1.55	0.0311	0.758	loglinear	Matrix Remodeling, Microglia Function	NM_010081.2:226
Anxa1-mRNA	2.17	0.668	0.865	3.48	4.51	1.82	11.2	0.0313	0.758	lm.nb	Autophagy	NM_010730.2:400
Mef2c-mRNA	-0.21	0.0647	-0.336	-0.0829	0.865	0.792	0.944	0.0316	0.763	loglinear	Growth Factor Signaling, Innate Immune Response, Microglia Function	NM_001170537.1:4341
Emcn-mRNA	0.949	0.295	0.371	1.53	1.93	1.29	2.88	0.0324	0.778	lm.nb		NM_001163522.1:230
Sell-mRNA	2.33	0.728	0.903	3.76	5.03	1.87	13.5	0.0329	0.786	lm.nb	Adaptive Immune Response, Matrix Remodeling	XM_006496716.1:1035
Tmem100-mRNA	-0.114	0.0357	-0.184	-0.0441	0.924	0.88	0.97	0.033	0.786	loglinear	Microglia Function	NM_026433.2:1350
Cytip-mRNA	1.06	0.332	0.408	1.71	2.08	1.33	3.27	0.0332	0.787	lm.nb	Microglia Function	NM_139200.4:1080
Gbp2-mRNA	0.445	0.143	0.165	0.724	1.36	1.12	1.65	0.0357	0.839	loglinear	Astrocyte Function, Inflammatory Signaling	NM_010260.1:1996
Traf1-mRNA	1	0.321	0.37	1.63	2	1.29	3.09	0.0358	0.839	lm.nb	Apoptosis, Innate Immune Response, NF-kB	NM_009421.3:566
Cks1b-mRNA	1.16	0.376	0.427	1.9	2.24	1.34	3.74	0.0364	0.85	lm.nb	Cell Cycle	NM_016904.1:185
Kif2c-mRNA	1.84	0.602	0.661	3.02	3.58	1.58	8.12	0.0377	0.874	lm.nb	Adaptive Immune Response, Cell Cycle	NM_134471.3:915
Chst8-mRNA	-0.655	0.215	-1.08	-0.234	0.635	0.474	0.85	0.038	0.874	loglinear	Microglia Function	NM_175140.4:1196
Gadd45a-mRNA	1.98	0.651	0.708	3.26	3.96	1.63	9.58	0.0381	0.874	lm.nb	Cell Cycle, DNA Damage, Growth Factor Signaling	NM_007836.1:654
Cd40-mRNA	0.817	0.268	0.291	1.34	1.76	1.22	2.53	0.0382	0.874	loglinear	Adaptive Immune Response, Apoptosis, Cytokine Signaling, Inflammatory Signaling, Matrix Remodeling, NF-kB	NM_011611.2:1425
Fcrls-mRNA	-0.219	0.0721	-0.36	-0.0775	0.859	0.779	0.948	0.0386	0.876	loglinear	Microglia Function	NM_030707.3:925
Cnp-mRNA	0.244	0.0807	0.0862	0.403	1.18	1.06	1.32	0.0389	0.876	loglinear	Oligodendrocyte Function	NM_009923.2:166
Dab2-mRNA	-0.519	0.171	-0.855	-0.183	0.698	0.553	0.881	0.039	0.876	loglinear	Inflammatory Signaling, Neurons and Neurotransmission	NM_023118.2:415
Plxnb3-mRNA	-0.481	0.159	-0.792	-0.169	0.717	0.577	0.889	0.0391	0.876	loglinear	Oligodendrocyte Function	NM_019587.2:2862
Tlr7-mRNA	-0.368	0.122	-0.608	-0.129	0.775	0.656	0.915	0.0395	0.876	loglinear	Innate Immune Response, Microglia Function	NM_133211.3:3210
Smarca5-mRNA	0.331	0.11	0.116	0.547	1.26	1.08	1.46	0.0395	0.876	loglinear	Cell Cycle, DNA Damage, Epigenetic Regulation	NM_053124.2:2934
Lmna-mRNA	0.443	0.148	0.154	0.733	1.36	1.11	1.66	0.0398	0.876	loglinear	Apoptosis, Cell Cycle, Microglia Function	NM_001002011.2:1611
Il1r1-mRNA	0.616	0.205	0.213	1.02	1.53	1.16	2.03	0.0399	0.876	lm.nb	Apoptosis, Cellular Stress, Cytokine Signaling, Growth Factor Signaling, Microglia Function, NF-kB	NM_001123382.1:820
Ly6g-mRNA	2.23	0.744	0.773	3.69	4.7	1.71	12.9	0.04	0.876	lm.nb	Innate Immune Response	XM_909927.2:91
Esam-mRNA	0.772	0.257	0.267	1.28	1.71	1.2	2.42	0.04	0.876	lm.nb	Matrix Remodeling	NM_027102.3:495
Socs3-mRNA	0.415	0.139	0.143	0.687	1.33	1.1	1.61	0.0404	0.882	lm.nb	Adaptive Immune Response, Astrocyte Function, Cytokine Signaling, Inflammatory Signaling, Innate Immune Response	NM_007707.2:585
Lilrb4a-mRNA	0.814	0.275	0.275	1.35	1.76	1.21	2.55	0.0415	0.9	lm.nb	Adaptive Immune Response, Inflammatory Signaling	NM_013532.3:348
Suz12-mRNA	0.213	0.0721	0.0718	0.354	1.16	1.05	1.28	0.0418	0.901	loglinear	Cellular Stress, Epigenetic Regulation	NM_199196.1:820
Mbd2-mRNA	0.404	0.137	0.136	0.672	1.32	1.1	1.59	0.0419	0.901	loglinear	Epigenetic Regulation	NM_010773.2:655
Sod2-mRNA	0.482	0.163	0.161	0.802	1.4	1.12	1.74	0.0421	0.901	lm.nb	Cellular Stress, Microglia Function	NM_013671.3:1495
Ccni-mRNA	0.398	0.137	0.129	0.667	1.32	1.09	1.59	0.0439	0.937	loglinear	Cell Cycle	NM_017367.3:1180
Bnip3-mRNA	0.428	0.147	0.139	0.716	1.34	1.1	1.64	0.0441	0.937	loglinear	Apoptosis, Autophagy, Cellular Stress, Microglia Function	NM_009760.4:1108
Gja1-mRNA	-0.624	0.217	-1.05	-0.199	0.649	0.483	0.871	0.045	0.953	loglinear	Astrocyte Function, Neurons and Neurotransmission	NM_010288.3:1450
Tnfsf10-mRNA	0.424	0.148	0.134	0.714	1.34	1.1	1.64	0.0456	0.957	loglinear	Apoptosis, Cytokine Signaling, Innate Immune Response	NM_009425.2:2055
Steap4-mRNA	-1.3	0.453	-2.19	-0.411	0.406	0.219	0.752	0.0456	0.957	loglinear	Astrocyte Function	NM_054098.3:765
Cd24a-mRNA	1.92	0.673	0.605	3.24	3.8	1.52	9.48	0.046	0.961	lm.nb	Adaptive Immune Response	NM_009846.2:584
Plp1-mRNA	-0.557	0.195	-0.94	-0.174	0.68	0.521	0.886	0.0463	0.961	lm.nb	Oligodendrocyte Function	NM_011123.2:795
Irak4-mRNA	0.234	0.082	0.073	0.394	1.18	1.05	1.31	0.0464	0.961	loglinear	Apoptosis, Cytokine Signaling, Innate Immune Response, NF-kB	NM_029926.5:250
Mbd3-mRNA	0.252	0.0898	0.0758	0.428	1.19	1.05	1.35	0.0486	1	loglinear	Epigenetic Regulation	NM_013595.2:420
Padi2-mRNA	-0.118	0.0424	-0.201	-0.0347	0.922	0.87	0.976	0.0498	1	loglinear	Astrocyte Function, Epigenetic Regulation	NM_008812.2:1016
Xrcc6-mRNA	-0.373	0.134	-0.636	-0.11	0.772	0.643	0.927	0.0501	1	loglinear	DNA Damage, Innate Immune Response	NM_010247.2:1640
Psen2-mRNA	0.338	0.122	0.099	0.577	1.26	1.07	1.49	0.0502	1	loglinear	Growth Factor Signaling, Microglia Function, Notch	NM_001128605.1:560
Cnn2-mRNA	1	0.363	0.292	1.72	2.01	1.22	3.29	0.0506	1	lm.nb	Autophagy	NM_007725.2:350
Grap-mRNA	-0.23	0.0842	-0.395	-0.0649	0.853	0.76	0.956	0.0524	1	loglinear	Growth Factor Signaling, Microglia Function	NM_027817.3:121
Dlg4-mRNA	-0.333	0.124	-0.575	-0.0906	0.794	0.671	0.939	0.0545	1	loglinear	Adaptive Immune Response, Angiogenesis, Cytokine Signaling, Growth Factor Signaling, Insulin Signaling, Neurons and Neurotransmission	NM_001109752.1:1866
Plcg2-mRNA	0.208	0.0785	0.0543	0.362	1.16	1.04	1.29	0.0568	1	loglinear	Adaptive Immune Response, Growth Factor Signaling, Innate Immune Response, NF-kB	NM_172285.1:978
Serpine1-mRNA	0.858	0.324	0.223	1.49	1.81	1.17	2.81	0.057	1	lm.nb	Autophagy, DNA Damage, Matrix Remodeling	NM_008871.2:1822
Was-mRNA	-0.128	0.0484	-0.223	-0.0333	0.915	0.857	0.977	0.057	1	loglinear	Adaptive Immune Response, Autophagy	NM_009515.2:1617
Becn1-mRNA	0.325	0.123	0.0836	0.567	1.25	1.06	1.48	0.0577	1	loglinear	Autophagy, Cellular Stress	NM_019584.3:1145
S100a10-mRNA	0.59	0.224	0.15	1.03	1.51	1.11	2.04	0.0583	1	lm.nb	Astrocyte Function	NM_009112.2:154
Txnrd1-mRNA	0.238	0.091	0.0596	0.416	1.18	1.04	1.33	0.0591	1	loglinear	Cellular Stress	NM_015762.2:2245
Ccl4-mRNA	0.618	0.237	0.154	1.08	1.53	1.11	2.12	0.0593	1	lm.nb	Cytokine Signaling, Innate Immune Response, Microglia Function, NF-kB	NM_013652.1:140
Atg7-mRNA	0.403	0.154	0.1	0.705	1.32	1.07	1.63	0.0595	1	loglinear	Adaptive Immune Response, Autophagy, Cellular Stress	NM_028835.1:855
Bid-mRNA	-0.261	0.1	-0.457	-0.0648	0.835	0.729	0.956	0.0595	1	loglinear	Apoptosis, DNA Damage, Innate Immune Response	NM_007544.3:1307
Hdc-mRNA	2.21	0.85	0.541	3.87	4.62	1.46	14.7	0.0603	1	lm.nb		NM_008230.4:745
Apex1-mRNA	-0.192	0.0741	-0.338	-0.0471	0.875	0.791	0.968	0.0604	1	loglinear	Cell Cycle, DNA Damage	NM_009687.2:289
Rac2-mRNA	0.502	0.194	0.123	0.881	1.42	1.09	1.84	0.0605	1	lm.nb	Adaptive Immune Response, Autophagy, Growth Factor Signaling, Innate Immune Response, Wnt	NM_009008.3:2258
Mertk-mRNA	-0.266	0.103	-0.468	-0.0645	0.832	0.723	0.956	0.0609	1	loglinear	Autophagy, Microglia Function	NM_008587.1:1320
Ulk1-mRNA	0.137	0.0533	0.0324	0.241	1.1	1.02	1.18	0.0622	1	loglinear	Autophagy, Cellular Stress	NM_009469.3:4050
Fadd-mRNA	-0.446	0.174	-0.788	-0.105	0.734	0.579	0.93	0.0624	1	loglinear	Apoptosis, Innate Immune Response	NM_010175.5:2641
Il1r2-mRNA	1.62	0.633	0.38	2.86	3.07	1.3	7.26	0.0626	1	lm.nb	Cytokine Signaling, Growth Factor Signaling, Inflammatory Signaling	NM_010555.4:458
Hspb1-mRNA	-0.447	0.175	-0.789	-0.105	0.733	0.579	0.93	0.0626	1	lm.nb	Angiogenesis, Astrocyte Function, Cellular Stress, Growth Factor Signaling	NM_013560.2:630
Clcf1-mRNA	-0.369	0.144	-0.651	-0.0864	0.775	0.637	0.942	0.0627	1	loglinear	Astrocyte Function, Cytokine Signaling	NM_019952.3:385
Ltc4s-mRNA	-0.337	0.133	-0.597	-0.0774	0.792	0.661	0.948	0.0637	1	loglinear	Microglia Function	NM_008521.1:148
Ch25h-mRNA	2.27	0.896	0.517	4.03	4.83	1.43	16.3	0.0641	1	lm.nb	Inflammatory Signaling	NM_009890.1:487
Top2a-mRNA	1.22	0.482	0.274	2.16	2.33	1.21	4.48	0.0647	1	lm.nb	Apoptosis, Cell Cycle	NM_011623.2:1953
Myc-mRNA	0.423	0.168	0.0941	0.752	1.34	1.07	1.68	0.0653	1	lm.nb	Apoptosis, Cell Cycle, Cytokine Signaling, Growth Factor Signaling, Notch, Wnt	NM_010849.4:630
Lyn-mRNA	0.118	0.0469	0.0259	0.21	1.09	1.02	1.16	0.0659	1	loglinear	Adaptive Immune Response, Autophagy, Cytokine Signaling, Growth Factor Signaling, NF-kB	NM_010747.1:1725
Coa5-mRNA	0.313	0.125	0.0683	0.558	1.24	1.05	1.47	0.0663	1	loglinear	Microglia Function	NM_198006.4:1808
Nrm-mRNA	-0.222	0.0891	-0.397	-0.0475	0.857	0.76	0.968	0.0673	1	loglinear	Microglia Function	NM_134122.2:466
Kdm5a-mRNA	0.231	0.0928	0.0493	0.413	1.17	1.03	1.33	0.0674	1	loglinear	Epigenetic Regulation	XR_377436.1:2314
Kdm3a-mRNA	0.075	0.0301	0.016	0.134	1.05	1.01	1.1	0.0674	1	loglinear	Epigenetic Regulation	NM_001038695.2:4110
Ncf1-mRNA	0.361	0.145	0.0761	0.646	1.28	1.05	1.56	0.0679	1	lm.nb	Adaptive Immune Response, Angiogenesis, Cellular Stress	NM_001286037.1:970
Clic4-mRNA	0.3	0.121	0.0626	0.536	1.23	1.04	1.45	0.0683	1	loglinear	Autophagy, Microglia Function	NM_013885.2:3280
Cdkn1a-mRNA	0.213	0.0862	0.0443	0.382	1.16	1.03	1.3	0.0686	1	loglinear	Adaptive Immune Response, Cell Cycle, Cellular Stress, Cytokine Signaling, DNA Damage, Growth Factor Signaling	NM_007669.4:1670
Il21r-mRNA	0.242	0.0982	0.0497	0.435	1.18	1.04	1.35	0.0692	1	loglinear	Cytokine Signaling	NM_021887.1:619
Mapk12-mRNA	-2.42	0.984	-4.34	-0.487	0.187	0.0493	0.713	0.0701	1	lm.nb	Angiogenesis, DNA Damage, Growth Factor Signaling, Innate Immune Response	NM_013871.3:1586
Lrrc25-mRNA	0.336	0.137	0.0665	0.605	1.26	1.05	1.52	0.0709	1	loglinear		NM_153074.3:246
Hist1h1d-mRNA	1.27	0.521	0.25	2.29	2.41	1.19	4.9	0.0712	1	lm.nb	Apoptosis, Cellular Stress, Microglia Function	NM_145713.3:2090
Epcam-mRNA	3.7	1.52	0.728	6.67	13	1.66	102	0.0712	1	lm.nb	Matrix Remodeling	NM_008532.2:1550
Stat1-mRNA	0.275	0.113	0.054	0.497	1.21	1.04	1.41	0.0713	1	loglinear	Cytokine Signaling, Growth Factor Signaling, Inflammatory Signaling, Microglia Function	NM_009283.3:1590
H2afx-mRNA	0.533	0.219	0.104	0.961	1.45	1.08	1.95	0.0714	1	lm.nb	Cell Cycle, Cellular Stress, DNA Damage, Epigenetic Regulation, Wnt	NM_010436.2:980
Trem1-mRNA	2.04	0.846	0.386	3.7	4.12	1.31	13	0.0731	1	lm.nb	Adaptive Immune Response, Microglia Function	NM_021406.5:1704
Csf3r-mRNA	0.348	0.144	0.0647	0.631	1.27	1.05	1.55	0.0737	1	loglinear	Cytokine Signaling, Growth Factor Signaling	NM_001252651.1:1294
Kdm2a-mRNA	0.159	0.0665	0.0287	0.289	1.12	1.02	1.22	0.075	1	loglinear	Epigenetic Regulation	NM_001001984.2:4160
Syk-mRNA	0.0849	0.0356	0.015	0.155	1.06	1.01	1.11	0.0758	1	loglinear	Adaptive Immune Response, Autophagy, Cytokine Signaling, Growth Factor Signaling, Innate Immune Response, NF-kB	NM_001198977.1:2064
Cidea-mRNA	-2.74	1.16	-5.01	-0.463	0.15	0.031	0.726	0.0778	1	lm.nb	Apoptosis	NM_007702.2:514
Dicer1-mRNA	0.101	0.043	0.0165	0.185	1.07	1.01	1.14	0.079	1	loglinear	Epigenetic Regulation	NM_148948.2:5270
Tle3-mRNA	-0.289	0.123	-0.53	-0.0472	0.819	0.692	0.968	0.0791	1	loglinear	Microglia Function, Notch, Wnt	NM_009389.2:3584
Hsd11b1-mRNA	1.8	0.771	0.29	3.31	3.49	1.22	9.94	0.0797	1	lm.nb		NM_008288.2:110
Gba-mRNA	0.0649	0.0279	0.0102	0.12	1.05	1.01	1.09	0.0806	1	loglinear	Lipid Metabolism, Microglia Function	NM_001077411.1:820
Kdm5d-mRNA	0.231	0.0993	0.036	0.425	1.17	1.03	1.34	0.0809	1	loglinear	Epigenetic Regulation	NM_011419.3:2390
Fgf13-mRNA	-0.911	0.392	-1.68	-0.142	0.532	0.312	0.906	0.081	1	lm.nb	Growth Factor Signaling, Microglia Function	NM_010200.2:700
Kmt2c-mRNA	-0.119	0.0516	-0.221	-0.0183	0.921	0.858	0.987	0.0816	1	loglinear	Epigenetic Regulation	NM_001081383.1:7075
Cd3g-mRNA	1.14	0.496	0.166	2.11	2.2	1.12	4.31	0.0833	1	lm.nb	Adaptive Immune Response	NM_009850.2:430
Fos-mRNA	0.327	0.144	0.0453	0.608	1.25	1.03	1.52	0.0852	1	lm.nb	Adaptive Immune Response, Cellular Stress, Growth Factor Signaling, Innate Immune Response, Neurons and Neurotransmission	NM_010234.2:1330
Nefl-mRNA	2.07	0.911	0.287	3.86	4.2	1.22	14.5	0.0853	1	loglinear	Adaptive Immune Response, Angiogenesis, Cytokine Signaling, Growth Factor Signaling, Insulin Signaling, Neurons and Neurotransmission	NM_010910.1:1303
Dusp7-mRNA	-0.233	0.103	-0.435	-0.0319	0.851	0.74	0.978	0.0857	1	loglinear	Adaptive Immune Response, Angiogenesis, Cytokine Signaling, Growth Factor Signaling, Innate Immune Response, Insulin Signaling, Microglia Function	NM_153459.4:2094
Gadd45g-mRNA	-0.384	0.17	-0.717	-0.0503	0.766	0.608	0.966	0.0871	1	loglinear	Cell Cycle, DNA Damage, Growth Factor Signaling	NM_011817.2:208
Ms4a4a-mRNA	-0.306	0.136	-0.571	-0.0399	0.809	0.673	0.973	0.0872	1	loglinear		XM_003086124.1:252
E2f1-mRNA	0.897	0.399	0.114	1.68	1.86	1.08	3.2	0.0881	1	lm.nb	Apoptosis, Cell Cycle, Cellular Stress, Notch	NM_007891.4:926
Hus1-mRNA	-0.309	0.138	-0.579	-0.0391	0.807	0.669	0.973	0.0883	1	loglinear	Cell Cycle, DNA Damage	NM_008316.2:2505
Cldn5-mRNA	0.684	0.305	0.0862	1.28	1.61	1.06	2.43	0.0883	1	lm.nb	Matrix Remodeling	NM_013805.4:975
Map3k1-mRNA	0.141	0.0631	0.0176	0.265	1.1	1.01	1.2	0.0888	1	loglinear	Adaptive Immune Response, Apoptosis, Growth Factor Signaling, Innate Immune Response	NM_011945.2:1640
Rrm2-mRNA	2.12	0.946	0.262	3.97	4.33	1.2	15.7	0.0889	1	lm.nb	Cell Cycle, DNA Damage, Microglia Function	NM_009104.1:265
Bag3-mRNA	-0.306	0.137	-0.574	-0.0379	0.809	0.672	0.974	0.0889	1	loglinear	Apoptosis, Cellular Stress	NM_013863.4:1000
Pla2g4a-mRNA	0.115	0.0517	0.014	0.217	1.08	1.01	1.16	0.0895	1	loglinear	Autophagy, Cellular Stress, Growth Factor Signaling, Lipid Metabolism, Oligodendrocyte Function	NM_008869.2:1525
Hells-mRNA	0.576	0.258	0.0692	1.08	1.49	1.05	2.12	0.0898	1	loglinear	Apoptosis	NM_008234.3:1082
Igf1r-mRNA	0.223	0.1	0.0267	0.419	1.17	1.02	1.34	0.0899	1	loglinear	Apoptosis, Autophagy, Carbohydrate Metabolism, Growth Factor Signaling, Insulin Signaling	NM_010513.2:3390
Atp6v1a-mRNA	0.321	0.147	0.0332	0.61	1.25	1.02	1.53	0.0942	1	loglinear	Growth Factor Signaling, Insulin Signaling, Microglia Function	NM_007508.5:434
Nfe2l2-mRNA	0.342	0.157	0.0346	0.65	1.27	1.02	1.57	0.0947	1	loglinear	Cellular Stress	NR_132727.1:144
Abcc3-mRNA	-0.0883	0.0406	-0.168	-0.00868	0.941	0.89	0.994	0.0954	1	loglinear	Microglia Function	NM_029600.3:2730
Rhoa-mRNA	0.147	0.0675	0.0142	0.279	1.11	1.01	1.21	0.0957	1	loglinear	Angiogenesis, Autophagy, Growth Factor Signaling, Wnt	NM_016802.4:1885
Trpm4-mRNA	-0.358	0.166	-0.684	-0.0316	0.78	0.623	0.978	0.0979	1	loglinear	Inflammatory Signaling	NM_175130.4:1145
Bcl10-mRNA	0.184	0.0857	0.0157	0.352	1.14	1.01	1.28	0.0988	1	loglinear	Adaptive Immune Response, Apoptosis, NF-kB	NM_009740.1:1168
Csk-mRNA	-0.112	0.0523	-0.214	-0.00907	0.926	0.862	0.994	0.0998	1	loglinear	Adaptive Immune Response, Angiogenesis, Autophagy, Growth Factor Signaling, Insulin Signaling	NM_007783.2:268
Srxn1-mRNA	0.611	0.289	0.0439	1.18	1.53	1.03	2.26	0.102	1	loglinear	Cellular Stress	NM_029688.4:2010
Kcnd1-mRNA	0.309	0.148	0.0183	0.599	1.24	1.01	1.51	0.106	1	loglinear	Microglia Function, Neurons and Neurotransmission	NM_008423.1:1400
Gsn-mRNA	0.749	0.359	0.0443	1.45	1.68	1.03	2.74	0.106	1	lm.nb	Apoptosis, Microglia Function, Oligodendrocyte Function	NM_146120.3:624
S100b-mRNA	-1.7	0.816	-3.3	-0.0958	0.309	0.102	0.936	0.106	1	loglinear	Astrocyte Function, Growth Factor Signaling, Inflammatory Signaling, Innate Immune Response	NM_009115.3:1090
Plxdc2-mRNA	-0.133	0.0648	-0.26	-0.00592	0.912	0.835	0.996	0.11	1	loglinear	Angiogenesis	NM_026162.5:1580
Tie1-mRNA	0.562	0.274	0.0247	1.1	1.48	1.02	2.14	0.11	1	lm.nb		NM_011587.2:2715
Bax-mRNA	0.178	0.0868	0.00755	0.348	1.13	1.01	1.27	0.11	1	loglinear	Apoptosis, DNA Damage	NM_007527.3:735
Nthl1-mRNA	0.434	0.212	0.0178	0.85	1.35	1.01	1.8	0.11	1	loglinear	DNA Damage	NM_008743.2:34
Eomes-mRNA	2.66	1.3	0.108	5.22	6.33	1.08	37.2	0.111	1	lm.nb		NM_010136.2:2665
Nostrin-mRNA	0.602	0.3	0.0139	1.19	1.52	1.01	2.28	0.115	1	lm.nb		NM_181547.3:1452
Bcl2l2-mRNA	0.388	0.193	0.00876	0.767	1.31	1.01	1.7	0.115	1	loglinear	Apoptosis	NM_007537.1:1592
Nlgn1-mRNA	-1.41	0.707	-2.8	-0.0273	0.375	0.144	0.981	0.116	1	loglinear	Matrix Remodeling, Neurons and Neurotransmission	NM_138666.3:1028
Cst7-mRNA	1.24	0.622	0.0228	2.46	2.36	1.02	5.5	0.117	1	lm.nb	Microglia Function	NM_009977.3:690
Cd68-mRNA	0.141	0.0708	0.00222	0.28	1.1	1	1.21	0.117	1	loglinear	Microglia Function	NM_009853.1:636
Cpa3-mRNA	2.87	1.44	0.0449	5.7	7.33	1.03	52.1	0.117	1	lm.nb		NM_007753.2:101
Pilrb1-mRNA	1.52	0.768	0.0142	3.02	2.87	1.01	8.14	0.119	1	lm.nb	Innate Immune Response	NM_133209.2:704
Zbp1-mRNA	0.403	0.204	0.00357	0.803	1.32	1	1.74	0.119	1	loglinear	Innate Immune Response, Microglia Function	NM_021394.2:473
C3ar1-mRNA	0.253	0.129	0.000215	0.506	1.19	1	1.42	0.121	1	loglinear	Microglia Function, Neurons and Neurotransmission	NM_009779.2:555
Tnfrsf25-mRNA	-1.51	0.77	-3.02	0.000675	0.351	0.123	1	0.122	1	loglinear	Apoptosis, Cytokine Signaling, NF-kB	NM_033042.3:685
Traf6-mRNA	-0.136	0.0708	-0.275	0.0026	0.91	0.827	1	0.127	1	loglinear	Adaptive Immune Response, Apoptosis, Autophagy, Cytokine Signaling, Growth Factor Signaling, Innate Immune Response, NF-kB	NM_009424.2:980
Grm3-mRNA	-0.703	0.369	-1.43	0.0211	0.615	0.372	1.01	0.13	1	loglinear	Astrocyte Function, Neurons and Neurotransmission	NM_181850.2:2525
Timeless-mRNA	0.55	0.29	-0.0191	1.12	1.46	0.987	2.17	0.131	1	lm.nb	Cell Cycle, DNA Damage	NM_011589.1:3720
Ugt8a-mRNA	0.508	0.268	-0.0185	1.03	1.42	0.987	2.05	0.132	1	loglinear	Lipid Metabolism, Oligodendrocyte Function	NM_011674.4:138
Sumo1-mRNA	0.267	0.141	-0.0101	0.543	1.2	0.993	1.46	0.132	1	loglinear	Cell Cycle, Cytokine Signaling, DNA Damage, Inflammatory Signaling	NM_009460.1:720
Ung-mRNA	0.949	0.504	-0.0381	1.94	1.93	0.974	3.83	0.133	1	lm.nb	DNA Damage	NM_001040691.1:336
Ctse-mRNA	1.39	0.738	-0.0566	2.84	2.62	0.962	7.14	0.133	1	lm.nb	Adaptive Immune Response, Microglia Function	NM_007799.3:1290
Pink1-mRNA	0.247	0.131	-0.0102	0.505	1.19	0.993	1.42	0.133	1	loglinear	Autophagy, Cellular Stress	NM_026880.2:688
Crip1-mRNA	0.425	0.227	-0.02	0.87	1.34	0.986	1.83	0.135	1	lm.nb	Microglia Function	NM_007763.3:47
Rac1-mRNA	0.184	0.0994	-0.0108	0.379	1.14	0.993	1.3	0.138	1	loglinear	Adaptive Immune Response, Angiogenesis, Autophagy, Growth Factor Signaling, Innate Immune Response, Neurons and Neurotransmission, Wnt	NM_009007.2:1045
Ccng2-mRNA	-0.138	0.0745	-0.284	0.00824	0.909	0.821	1.01	0.138	1	loglinear	Cell Cycle, DNA Damage	NM_007635.4:1536
Tmc7-mRNA	-0.327	0.177	-0.673	0.02	0.797	0.627	1.01	0.138	1	loglinear	Microglia Function	NM_172476.4:1285
Serping1-mRNA	1.74	0.943	-0.11	3.58	3.33	0.926	12	0.139	1	lm.nb	Astrocyte Function	NM_009776.3:1480
Irak2-mRNA	0.207	0.113	-0.0138	0.428	1.15	0.99	1.35	0.14	1	loglinear	Apoptosis, Cytokine Signaling, Innate Immune Response	NM_001113553.1:485
Tmem206-mRNA	0.0797	0.0436	-0.00572	0.165	1.06	0.996	1.12	0.141	1	loglinear	Microglia Function	NM_025864.3:845
Pmp22-mRNA	-0.275	0.151	-0.572	0.0215	0.826	0.673	1.01	0.143	1	loglinear	Microglia Function	NM_008885.2:395
Prkar2a-mRNA	0.228	0.125	-0.018	0.473	1.17	0.988	1.39	0.143	1	loglinear	Apoptosis, Growth Factor Signaling	NM_008924.2:2135
Crem-mRNA	0.484	0.268	-0.0403	1.01	1.4	0.972	2.01	0.145	1	lm.nb	Neurons and Neurotransmission	NM_001110853.1:1840
Igf1-mRNA	-0.627	0.347	-1.31	0.0526	0.647	0.404	1.04	0.145	1	loglinear	Carbohydrate Metabolism, DNA Damage, Growth Factor Signaling, Insulin Signaling, Microglia Function	NM_001111274.1:418
Rad1-mRNA	-0.179	0.0988	-0.372	0.015	0.883	0.772	1.01	0.145	1	loglinear	Cell Cycle, DNA Damage	NM_011232.2:406
Tgfa-mRNA	-0.153	0.0846	-0.319	0.0132	0.9	0.802	1.01	0.146	1	loglinear	Astrocyte Function, Microglia Function, Neurons and Neurotransmission	NM_031199.2:3360
Ppfia4-mRNA	-0.948	0.525	-1.98	0.0822	0.519	0.254	1.06	0.146	1	lm.nb	Microglia Function, Neurons and Neurotransmission	NM_001144855.1:454
Chn2-mRNA	-0.163	0.0904	-0.34	0.0143	0.893	0.79	1.01	0.146	1	loglinear	Microglia Function	NM_001163640.1:1510
Tmem64-mRNA	-0.219	0.122	-0.458	0.0201	0.859	0.728	1.01	0.147	1	loglinear	Microglia Function	NM_181401.3:1125
Slc10a6-mRNA	1.42	0.79	-0.133	2.96	2.67	0.912	7.8	0.148	1	lm.nb	Astrocyte Function	NM_029415.2:622
Atg14-mRNA	-0.0954	0.0532	-0.2	0.00894	0.936	0.871	1.01	0.148	1	loglinear	Autophagy, Cellular Stress	NM_172599.4:204
Pik3r5-mRNA	0.282	0.158	-0.027	0.591	1.22	0.981	1.51	0.148	1	loglinear	Adaptive Immune Response, Apoptosis, Growth Factor Signaling, Innate Immune Response	NM_177320.2:3342
Cdc25a-mRNA	0.223	0.126	-0.0239	0.469	1.17	0.984	1.38	0.151	1	loglinear	Cell Cycle, DNA Damage	NM_007658.3:855
Akt2-mRNA	0.242	0.137	-0.0272	0.511	1.18	0.981	1.42	0.153	1	loglinear	Adaptive Immune Response, Angiogenesis, Apoptosis, Autophagy, Carbohydrate Metabolism, Cytokine Signaling, Growth Factor Signaling, Innate Immune Response, Insulin Signaling, Neurons and Neurotransmission, Wnt	NM_001110208.1:2504
Rad51c-mRNA	-0.613	0.349	-1.3	0.0719	0.654	0.407	1.05	0.154	1	lm.nb	Cell Cycle, DNA Damage	NM_053269.3:402
Cox5b-mRNA	0.32	0.183	-0.039	0.679	1.25	0.973	1.6	0.155	1	lm.nb	Microglia Function	NM_009942.2:332
Tspan18-mRNA	-0.311	0.179	-0.662	0.0396	0.806	0.632	1.03	0.157	1	lm.nb	Microglia Function	NM_183180.2:1008
Pld2-mRNA	0.237	0.137	-0.0311	0.505	1.18	0.979	1.42	0.158	1	loglinear	Autophagy, Growth Factor Signaling	NM_008876.2:1134
Lrg1-mRNA	1.66	0.96	-0.225	3.54	3.15	0.856	11.6	0.159	1	lm.nb	Inflammatory Signaling	NM_029796.2:1161
Kat2a-mRNA	-0.302	0.175	-0.646	0.0423	0.811	0.639	1.03	0.161	1	loglinear	Epigenetic Regulation, Notch	NM_020004.5:1700
Pms2-mRNA	-0.139	0.0817	-0.299	0.0212	0.908	0.813	1.01	0.164	1	loglinear	DNA Damage	NM_008886.2:265
Optn-mRNA	0.505	0.299	-0.0815	1.09	1.42	0.945	2.13	0.167	1	lm.nb	Autophagy, Cell Cycle, Microglia Function	NM_181848.4:1018
Sesn2-mRNA	-0.366	0.217	-0.792	0.0593	0.776	0.578	1.04	0.167	1	loglinear	DNA Damage	NM_144907.1:1416
Casp3-mRNA	-0.179	0.106	-0.388	0.0294	0.883	0.764	1.02	0.168	1	loglinear	Apoptosis, Cellular Stress, DNA Damage, Growth Factor Signaling, Innate Immune Response, Matrix Remodeling	NM_009810.2:630
Tmem204-mRNA	-0.191	0.114	-0.415	0.0323	0.876	0.75	1.02	0.169	1	loglinear	Microglia Function	NM_001001183.1:1006
Rala-mRNA	0.265	0.158	-0.0451	0.574	1.2	0.969	1.49	0.169	1	loglinear	Autophagy, Growth Factor Signaling, Neurons and Neurotransmission	NM_019491.5:605
Gpr62-mRNA	-1.42	0.846	-3.07	0.243	0.375	0.119	1.18	0.17	1	lm.nb	Oligodendrocyte Function	NM_001159652.1:1576
Pacsin1-mRNA	-0.893	0.537	-1.94	0.159	0.538	0.26	1.12	0.171	1	lm.nb	Microglia Function	NM_011861.3:2936
Lmnb1-mRNA	0.484	0.293	-0.0912	1.06	1.4	0.939	2.08	0.175	1	lm.nb	Apoptosis, Cell Cycle, Cellular Stress, Microglia Function	NM_010721.2:805
Tnf-mRNA	0.349	0.212	-0.0674	0.765	1.27	0.954	1.7	0.176	1	lm.nb	Apoptosis, Cellular Stress, Cytokine Signaling, Growth Factor Signaling, Inflammatory Signaling, Innate Immune Response, Microglia Function, NF-kB	NM_013693.2:514
Fabp5-mRNA	0.513	0.314	-0.102	1.13	1.43	0.931	2.19	0.178	1	lm.nb	Microglia Function	NM_010634.3:430
Kmt2a-mRNA	-0.112	0.0687	-0.246	0.0228	0.925	0.843	1.02	0.179	1	loglinear	Epigenetic Regulation	NM_001081049.1:2080
Stmn1-mRNA	0.282	0.173	-0.0575	0.621	1.22	0.961	1.54	0.179	1	lm.nb	Growth Factor Signaling, Microglia Function	NM_019641.3:595
Arhgap24-mRNA	0.329	0.202	-0.0672	0.724	1.26	0.954	1.65	0.179	1	loglinear	Microglia Function	NM_029270.2:1164
Inpp5d-mRNA	-0.137	0.0842	-0.302	0.0281	0.909	0.811	1.02	0.179	1	loglinear	Adaptive Immune Response, Cytokine Signaling	NM_001110192.1:2186
Jag1-mRNA	0.51	0.314	-0.105	1.12	1.42	0.93	2.18	0.179	1	lm.nb	Innate Immune Response, Microglia Function, Notch	NM_013822.2:2155
Lfng-mRNA	0.14	0.0865	-0.0296	0.309	1.1	0.98	1.24	0.181	1	loglinear	Microglia Function, Notch	NM_008494.3:1965
Igsf10-mRNA	0.407	0.252	-0.0867	0.901	1.33	0.942	1.87	0.181	1	loglinear	Microglia Function	NM_001162884.1:3100
Kdm1b-mRNA	-0.22	0.136	-0.487	0.0471	0.858	0.713	1.03	0.182	1	loglinear	Epigenetic Regulation	NM_172262.3:2034
Klrb1-mRNA	2	1.25	-0.442	4.44	4	0.736	21.7	0.184	1	lm.nb	Adaptive Immune Response	NM_001099918.1:327
Sin3a-mRNA	0.122	0.076	-0.0273	0.271	1.09	0.981	1.21	0.185	1	loglinear	Epigenetic Regulation	NM_001110350.1:3585
Asph-mRNA	-0.0878	0.0549	-0.195	0.0198	0.941	0.873	1.01	0.185	1	loglinear	Microglia Function	NM_001177849.1:400
Hmgb1-mRNA	0.192	0.12	-0.0434	0.428	1.14	0.97	1.35	0.185	1	loglinear	Apoptosis, Autophagy, Inflammatory Signaling, Innate Immune Response	NM_010439.3:1574
Foxp3-mRNA	1.58	0.994	-0.364	3.53	3	0.777	11.6	0.186	1	lm.nb		NM_054039.2:194
Slc17a7-mRNA	0.377	0.237	-0.0881	0.841	1.3	0.941	1.79	0.187	1	loglinear	Neurons and Neurotransmission	NM_182993.2:530
Pros1-mRNA	-0.0719	0.0455	-0.161	0.0174	0.951	0.894	1.01	0.19	1	loglinear	Autophagy	NM_011173.2:2720
Dlx1-mRNA	1.7	1.08	-0.415	3.82	3.25	0.75	14.1	0.19	1	lm.nb	Neurons and Neurotransmission	NM_010053.1:2052
Kcnk13-mRNA	0.206	0.131	-0.0506	0.463	1.15	0.966	1.38	0.191	1	loglinear	Microglia Function, Neurons and Neurotransmission	NM_146037.1:1430
Itga7-mRNA	-0.839	0.533	-1.88	0.206	0.559	0.271	1.15	0.191	1	loglinear	Astrocyte Function, Growth Factor Signaling, Matrix Remodeling	NM_008398.2:2435
Prkacb-mRNA	0.182	0.116	-0.0457	0.41	1.13	0.969	1.33	0.192	1	loglinear	Adaptive Immune Response, Angiogenesis, Apoptosis, Autophagy, Growth Factor Signaling, Lipid Metabolism, Neurons and Neurotransmission, Wnt	NM_011100.3:3754
Btk-mRNA	0.0688	0.0442	-0.0178	0.156	1.05	0.988	1.11	0.195	1	loglinear	Adaptive Immune Response, Inflammatory Signaling, Innate Immune Response, NF-kB	NM_013482.2:2255
Birc2-mRNA	0.23	0.149	-0.0616	0.521	1.17	0.958	1.43	0.197	1	loglinear	Apoptosis, Cytokine Signaling, Innate Immune Response, NF-kB	NM_007465.2:1230
Rgl1-mRNA	-0.326	0.212	-0.742	0.0888	0.798	0.598	1.06	0.198	1	loglinear	Growth Factor Signaling, Microglia Function	NM_016846.3:3320
Rela-mRNA	0.123	0.0805	-0.0353	0.28	1.09	0.976	1.21	0.203	1	loglinear	Adaptive Immune Response, Apoptosis, Cellular Stress, Cytokine Signaling, Growth Factor Signaling, Inflammatory Signaling, Innate Immune Response, NF-kB	NM_009045.4:645
Fyn-mRNA	-0.127	0.084	-0.292	0.0377	0.916	0.817	1.03	0.205	1	loglinear	Adaptive Immune Response, Angiogenesis, Autophagy, Cytokine Signaling, Growth Factor Signaling, Innate Immune Response, Insulin Signaling, Microglia Function	NM_008054.2:1030
Trem2-mRNA	0.146	0.0966	-0.0435	0.335	1.11	0.97	1.26	0.206	1	loglinear	Adaptive Immune Response, Inflammatory Signaling, Microglia Function	NM_031254.2:646
Siglec1-mRNA	-0.322	0.214	-0.741	0.0967	0.8	0.598	1.07	0.206	1	loglinear	Adaptive Immune Response, Autophagy, Matrix Remodeling	NM_011426.3:4550
Mdm2-mRNA	0.104	0.0688	-0.0312	0.238	1.07	0.979	1.18	0.207	1	loglinear	Adaptive Immune Response, Apoptosis, Cell Cycle, Cellular Stress, DNA Damage, Growth Factor Signaling, Neurons and Neurotransmission	NM_010786.4:1664
Pcna-mRNA	0.125	0.0834	-0.0382	0.289	1.09	0.974	1.22	0.207	1	loglinear	Cell Cycle, DNA Damage	NM_011045.2:590
Atg3-mRNA	0.0826	0.055	-0.0252	0.19	1.06	0.983	1.14	0.208	1	loglinear	Autophagy, Cellular Stress	NM_026402.3:862
Kdm4c-mRNA	0.123	0.0826	-0.0389	0.285	1.09	0.973	1.22	0.211	1	loglinear	Epigenetic Regulation	NM_144787.1:2859
Nwd1-mRNA	-0.512	0.349	-1.2	0.172	0.701	0.436	1.13	0.216	1	lm.nb	Astrocyte Function	NM_176940.5:3564
Hpgds-mRNA	0.128	0.0872	-0.0432	0.299	1.09	0.971	1.23	0.217	1	loglinear	Lipid Metabolism	NM_019455.4:425
Pik3cg-mRNA	0.0529	0.0361	-0.0179	0.124	1.04	0.988	1.09	0.217	1	loglinear	Adaptive Immune Response, Apoptosis, Growth Factor Signaling, Innate Immune Response	NM_020272.2:2890
Fdxr-mRNA	-1.17	0.809	-2.76	0.414	0.444	0.148	1.33	0.221	1	loglinear	DNA Damage	NM_007997.1:1584
Smc1a-mRNA	0.13	0.0896	-0.046	0.305	1.09	0.969	1.24	0.221	1	loglinear	Cell Cycle, DNA Damage	NM_019710.2:1675
Rad9a-mRNA	-0.365	0.252	-0.86	0.13	0.776	0.551	1.09	0.222	1	loglinear	Cell Cycle, DNA Damage	NM_011237.2:490
Eif1-mRNA	0.085	0.0588	-0.0302	0.2	1.06	0.979	1.15	0.222	1	loglinear	Epigenetic Regulation	NM_011508.1:664
Rad50-mRNA	0.251	0.174	-0.0904	0.592	1.19	0.939	1.51	0.223	1	loglinear	Cell Cycle, Cellular Stress, DNA Damage	NM_009012.2:4165
Sox10-mRNA	0.778	0.541	-0.283	1.84	1.71	0.822	3.57	0.224	1	lm.nb	Oligodendrocyte Function	XM_128139.6:2646
Mavs-mRNA	-0.15	0.106	-0.357	0.0572	0.901	0.781	1.04	0.229	1	loglinear	Inflammatory Signaling, Innate Immune Response	NM_144888.2:1162
Dnmt3a-mRNA	0.154	0.109	-0.0597	0.368	1.11	0.959	1.29	0.231	1	loglinear	Epigenetic Regulation	NM_007872.4:7160
Pycard-mRNA	0.23	0.163	-0.0901	0.549	1.17	0.939	1.46	0.232	1	loglinear	Apoptosis, Innate Immune Response	NM_023258.4:1654
B3gnt5-mRNA	1.91	1.36	-0.759	4.57	3.75	0.591	23.8	0.234	1	lm.nb	Astrocyte Function	NM_001159407.1:1738
Lamp2-mRNA	0.0467	0.0334	-0.0187	0.112	1.03	0.987	1.08	0.235	1	loglinear	Autophagy	NM_001017959.1:908
Map3k14-mRNA	0.271	0.195	-0.11	0.653	1.21	0.926	1.57	0.236	1	loglinear	Adaptive Immune Response, Apoptosis, Cytokine Signaling, Growth Factor Signaling, Inflammatory Signaling, Innate Immune Response, NF-kB	NM_016896.3:3930
Gpr183-mRNA	-0.38	0.273	-0.914	0.155	0.769	0.531	1.11	0.237	1	lm.nb	Inflammatory Signaling	NM_183031.2:238
Cd44-mRNA	1.12	0.804	-0.46	2.69	2.17	0.727	6.46	0.238	1	lm.nb	Astrocyte Function, Autophagy, Inflammatory Signaling, Matrix Remodeling, Microglia Function	NM_009851.2:112
Cdc7-mRNA	-1.26	0.91	-3.05	0.521	0.417	0.121	1.44	0.238	1	lm.nb	Cell Cycle	NM_001271566.1:2804
Ralb-mRNA	0.0788	0.0569	-0.0328	0.19	1.06	0.978	1.14	0.239	1	loglinear	Autophagy, Growth Factor Signaling	NM_022327.5:1120
Map2k1-mRNA	0.0903	0.0654	-0.0378	0.218	1.06	0.974	1.16	0.239	1	loglinear	Adaptive Immune Response, Angiogenesis, Autophagy, Cytokine Signaling, Growth Factor Signaling, Innate Immune Response, Insulin Signaling, Microglia Function	NM_008927.3:1695
Itga6-mRNA	-0.0591	0.0428	-0.143	0.0248	0.96	0.906	1.02	0.239	1	loglinear	Growth Factor Signaling, Matrix Remodeling, Microglia Function	NM_008397.3:910
Ncor2-mRNA	0.107	0.0775	-0.0449	0.259	1.08	0.969	1.2	0.239	1	loglinear	Epigenetic Regulation, Notch	NM_011424.2:1156
Gna15-mRNA	-0.0686	0.0497	-0.166	0.0289	0.954	0.891	1.02	0.24	1	loglinear	Microglia Function	NM_010304.3:323
Suv39h2-mRNA	0.87	0.632	-0.369	2.11	1.83	0.774	4.31	0.241	1	lm.nb	Epigenetic Regulation	NM_022724.4:1427
Mapk10-mRNA	-1.17	0.859	-2.85	0.513	0.444	0.138	1.43	0.245	1	lm.nb	Adaptive Immune Response, Apoptosis, Autophagy, Cellular Stress, Growth Factor Signaling, Innate Immune Response, Wnt	NM_001081567.1:1496
Ezh2-mRNA	0.269	0.199	-0.121	0.659	1.21	0.92	1.58	0.247	1	loglinear	Cellular Stress, Epigenetic Regulation	NM_007971.2:425
Cxcl9-mRNA	0.953	0.709	-0.436	2.34	1.94	0.739	5.07	0.25	1	lm.nb	Astrocyte Function, Cytokine Signaling	NM_008599.2:40
Cln3-mRNA	0.147	0.11	-0.0683	0.363	1.11	0.954	1.29	0.251	1	loglinear	Autophagy	NM_001146311.1:378
Cyp7b1-mRNA	1	0.754	-0.478	2.48	2	0.718	5.57	0.255	1	lm.nb	Inflammatory Signaling	NM_007825.4:1030
Flt1-mRNA	0.408	0.308	-0.195	1.01	1.33	0.873	2.02	0.255	1	lm.nb	Angiogenesis, Cytokine Signaling, Growth Factor Signaling, Microglia Function	NM_010228.3:1550
Tcirg1-mRNA	0.158	0.119	-0.0754	0.391	1.12	0.949	1.31	0.256	1	loglinear	Autophagy, Growth Factor Signaling, Insulin Signaling	NM_001136091.1:1345
Irf7-mRNA	0.287	0.218	-0.14	0.714	1.22	0.907	1.64	0.259	1	loglinear	Apoptosis, Inflammatory Signaling, Innate Immune Response	NM_016850.2:705
Mpg-mRNA	0.367	0.279	-0.18	0.914	1.29	0.883	1.88	0.259	1	loglinear	DNA Damage	NM_010822.3:276
Kir3dl1-mRNA	-1.42	1.08	-3.53	0.698	0.375	0.0867	1.62	0.26	1	lm.nb	Adaptive Immune Response, Innate Immune Response	NM_177749.3:942
Bad-mRNA	0.197	0.15	-0.0973	0.492	1.15	0.935	1.41	0.26	1	loglinear	Adaptive Immune Response, Apoptosis, Autophagy, Cellular Stress, Growth Factor Signaling	NM_007522.3:1146
Ezh1-mRNA	0.0916	0.0705	-0.0466	0.23	1.07	0.968	1.17	0.264	1	loglinear	Epigenetic Regulation	NM_007970.1:3950
F3-mRNA	-0.279	0.216	-0.701	0.144	0.824	0.615	1.1	0.266	1	lm.nb	Microglia Function	NM_010171.3:1170
Kdm5b-mRNA	-0.135	0.105	-0.341	0.0703	0.911	0.79	1.05	0.267	1	loglinear	Epigenetic Regulation	NM_152895.2:3620
Ldlrad3-mRNA	0.522	0.408	-0.278	1.32	1.44	0.825	2.5	0.27	1	lm.nb	Microglia Function	NM_178886.2:1570
Vps4a-mRNA	-0.12	0.0946	-0.306	0.0653	0.92	0.809	1.05	0.273	1	loglinear	Autophagy, Neurons and Neurotransmission	NM_126165.1:994
Kat2b-mRNA	0.182	0.143	-0.0993	0.462	1.13	0.934	1.38	0.274	1	loglinear	Epigenetic Regulation, Notch	NM_020005.3:3030
Setd1a-mRNA	-0.275	0.218	-0.702	0.151	0.826	0.615	1.11	0.275	1	loglinear	Epigenetic Regulation	NM_178029.3:1612
Mapk14-mRNA	0.0352	0.0282	-0.0201	0.0905	1.02	0.986	1.06	0.28	1	loglinear	Angiogenesis, Autophagy, Cellular Stress, Growth Factor Signaling, Innate Immune Response	NM_011951.2:1420
Casp7-mRNA	0.185	0.148	-0.106	0.476	1.14	0.929	1.39	0.28	1	loglinear	Apoptosis, Innate Immune Response	NM_007611.2:1468
Casp8-mRNA	-0.0872	0.0705	-0.225	0.0511	0.941	0.855	1.04	0.284	1	loglinear	Apoptosis, DNA Damage, Innate Immune Response, Microglia Function	NM_009812.2:1463
Rad17-mRNA	-0.21	0.171	-0.546	0.125	0.864	0.685	1.09	0.287	1	loglinear	Cell Cycle, DNA Damage	NM_001044371.1:386
Rapgef3-mRNA	-0.452	0.369	-1.17	0.271	0.731	0.443	1.21	0.288	1	lm.nb	Adaptive Immune Response, Autophagy	NM_001177810.1:564
Fgd2-mRNA	-0.174	0.142	-0.453	0.105	0.886	0.73	1.08	0.288	1	loglinear	Growth Factor Signaling, Microglia Function	NM_001159538.1:882
Rpa1-mRNA	0.161	0.131	-0.0969	0.418	1.12	0.935	1.34	0.289	1	loglinear	Cell Cycle, Cellular Stress, DNA Damage	NM_026653.2:930
Mapt-mRNA	-0.674	0.552	-1.76	0.408	0.627	0.296	1.33	0.289	1	loglinear	Apoptosis, Cellular Stress, Growth Factor Signaling, Neurons and Neurotransmission	NM_001038609.2:1202
Ptger3-mRNA	-1.32	1.09	-3.46	0.816	0.4	0.0909	1.76	0.292	1	lm.nb	Microglia Function, Neurons and Neurotransmission	NM_011196.2:162
Bnip3l-mRNA	0.148	0.122	-0.0914	0.388	1.11	0.939	1.31	0.292	1	loglinear	Apoptosis, Autophagy	NM_009761.3:1738
Cd33-mRNA	0.153	0.127	-0.0965	0.403	1.11	0.935	1.32	0.295	1	loglinear	Adaptive Immune Response, Microglia Function	NM_001111058.1:598
Parp2-mRNA	0.0862	0.0718	-0.0545	0.227	1.06	0.963	1.17	0.296	1	loglinear	DNA Damage	NM_009632.2:1325
Ccl2-mRNA	0.222	0.187	-0.144	0.589	1.17	0.905	1.5	0.3	1	lm.nb	Astrocyte Function, Cytokine Signaling, Inflammatory Signaling, Innate Immune Response	NM_011333.3:415
Aldh1l1-mRNA	-0.415	0.352	-1.1	0.275	0.75	0.465	1.21	0.304	1	lm.nb	Astrocyte Function	NM_027406.1:1340
Ppp3ca-mRNA	0.0542	0.0465	-0.0369	0.145	1.04	0.975	1.11	0.308	1	loglinear	Adaptive Immune Response, Apoptosis, Growth Factor Signaling, Innate Immune Response, Wnt	NM_008913.4:1675
Spp1-mRNA	0.343	0.295	-0.235	0.922	1.27	0.85	1.89	0.309	1	lm.nb	Growth Factor Signaling, Matrix Remodeling, Microglia Function	NM_009263.3:420
Amigo2-mRNA	-0.62	0.533	-1.67	0.425	0.651	0.315	1.34	0.309	1	lm.nb	Astrocyte Function	NM_178114.4:2425
Gdpd2-mRNA	0.837	0.72	-0.575	2.25	1.79	0.671	4.75	0.31	1	lm.nb	Astrocyte Function, Lipid Metabolism	NM_023608.3:1438
H2-T23-mRNA	0.155	0.133	-0.106	0.416	1.11	0.929	1.33	0.31	1	loglinear	Adaptive Immune Response, Astrocyte Function, Inflammatory Signaling, Innate Immune Response, Matrix Remodeling	NM_010398.3:365
Nbn-mRNA	-0.107	0.0936	-0.291	0.076	0.928	0.817	1.05	0.315	1	loglinear	Cell Cycle, Cellular Stress, DNA Damage	NM_013752.3:1000
Gal3st1-mRNA	0.874	0.769	-0.633	2.38	1.83	0.645	5.21	0.319	1	lm.nb	Lipid Metabolism, Oligodendrocyte Function	NM_001177691.1:1197
P2rx7-mRNA	-0.05	0.0441	-0.136	0.0364	0.966	0.91	1.03	0.32	1	loglinear	Innate Immune Response, Microglia Function, Neurons and Neurotransmission	NM_001038839.2:378
Tnfrsf10b-mRNA	-0.918	0.816	-2.52	0.682	0.529	0.175	1.6	0.324	1	lm.nb	Apoptosis, Cytokine Signaling, DNA Damage, Innate Immune Response	NM_020275.3:1625
Fancg-mRNA	0.159	0.142	-0.12	0.438	1.12	0.92	1.35	0.326	1	loglinear	DNA Damage	NM_053081.2:250
Prkcq-mRNA	-0.606	0.542	-1.67	0.457	0.657	0.314	1.37	0.326	1	lm.nb	Adaptive Immune Response, Apoptosis, Autophagy, NF-kB, Oligodendrocyte Function	NM_008859.2:1210
Fancd2-mRNA	-0.458	0.41	-1.26	0.346	0.728	0.417	1.27	0.327	1	loglinear	DNA Damage	NM_001033244.3:1146
Osmr-mRNA	0.5	0.448	-0.378	1.38	1.41	0.769	2.6	0.327	1	lm.nb	Astrocyte Function, Cytokine Signaling, Growth Factor Signaling	NM_011019.3:395
Eed-mRNA	0.0704	0.0639	-0.0549	0.196	1.05	0.963	1.15	0.332	1	loglinear	Cellular Stress, Epigenetic Regulation	NM_021876.3:1000
Brd2-mRNA	0.029	0.0264	-0.0228	0.0809	1.02	0.984	1.06	0.334	1	loglinear	Epigenetic Regulation	NM_010238.3:2800
Kir3dl2-mRNA	-0.404	0.368	-1.13	0.318	0.756	0.458	1.25	0.335	1	loglinear	Adaptive Immune Response, Innate Immune Response	NM_177748.2:1519
Kdm4b-mRNA	-0.121	0.111	-0.339	0.0964	0.919	0.79	1.07	0.336	1	loglinear	DNA Damage, Epigenetic Regulation	NM_172132.1:3704
Hat1-mRNA	0.15	0.137	-0.119	0.418	1.11	0.921	1.34	0.336	1	loglinear	Epigenetic Regulation	NM_026115.4:1270
Setd1b-mRNA	-0.0647	0.0599	-0.182	0.0527	0.956	0.881	1.04	0.341	1	loglinear	Epigenetic Regulation	NM_001040398.1:2880
Dnmt1-mRNA	-0.151	0.14	-0.426	0.123	0.9	0.744	1.09	0.341	1	loglinear	Epigenetic Regulation	NM_010066.3:2380
Icam2-mRNA	0.267	0.25	-0.223	0.757	1.2	0.857	1.69	0.345	1	lm.nb	Adaptive Immune Response, Innate Immune Response, Matrix Remodeling	NM_010494.1:375
Klrd1-mRNA	0.191	0.181	-0.164	0.547	1.14	0.892	1.46	0.351	1	loglinear	Adaptive Immune Response, Innate Immune Response	NM_010654.2:434
Il1rap-mRNA	0.165	0.157	-0.143	0.473	1.12	0.905	1.39	0.354	1	loglinear	Apoptosis, Cytokine Signaling	NM_134103.2:945
Abcc8-mRNA	0.917	0.879	-0.807	2.64	1.89	0.572	6.23	0.356	1	loglinear	Inflammatory Signaling, Neurons and Neurotransmission	NM_011510.3:1740
Oas1g-mRNA	0.37	0.357	-0.33	1.07	1.29	0.796	2.1	0.359	1	lm.nb	Inflammatory Signaling, Microglia Function	NM_011852.2:457
Tubb3-mRNA	0.867	0.841	-0.781	2.51	1.82	0.582	5.72	0.361	1	lm.nb	Adaptive Immune Response, Apoptosis, Cell Cycle, Neurons and Neurotransmission	NM_023279.2:179
Tmcc3-mRNA	0.15	0.146	-0.136	0.435	1.11	0.91	1.35	0.362	1	loglinear	Microglia Function	NM_172051.2:3825
Chek1-mRNA	1	0.986	-0.932	2.93	2	0.524	7.63	0.368	1	lm.nb	Cell Cycle, DNA Damage, Growth Factor Signaling	NM_007691.5:1220
Il15ra-mRNA	0.371	0.368	-0.35	1.09	1.29	0.785	2.13	0.37	1	lm.nb	Cytokine Signaling, Inflammatory Signaling	NM_008358.2:800
Erbb3-mRNA	0.621	0.617	-0.587	1.83	1.54	0.666	3.56	0.371	1	lm.nb	Adaptive Immune Response, Angiogenesis, Cytokine Signaling, Growth Factor Signaling, Insulin Signaling, Oligodendrocyte Function	NM_010153.1:1290
Hira-mRNA	0.14	0.139	-0.134	0.413	1.1	0.912	1.33	0.373	1	loglinear	Cellular Stress, Epigenetic Regulation	NM_010435.2:3210
Lig1-mRNA	0.215	0.216	-0.208	0.638	1.16	0.866	1.56	0.375	1	lm.nb	Cell Cycle, DNA Damage	NM_001083188.1:1456
Bcl2-mRNA	-0.26	0.262	-0.773	0.254	0.835	0.585	1.19	0.378	1	loglinear	Apoptosis, Autophagy, Cellular Stress, Cytokine Signaling, DNA Damage, Growth Factor Signaling, Innate Immune Response, Microglia Function, NF-kB	NM_009741.3:1844
Lrrc3-mRNA	0.0372	0.0377	-0.0366	0.111	1.03	0.975	1.08	0.379	1	loglinear	Microglia Function	NM_145152.4:1830
Pik3ca-mRNA	-0.0848	0.0868	-0.255	0.0853	0.943	0.838	1.06	0.384	1	loglinear	Adaptive Immune Response, Angiogenesis, Apoptosis, Autophagy, Carbohydrate Metabolism, Cytokine Signaling, Growth Factor Signaling, Innate Immune Response, Insulin Signaling, Lipid Metabolism	NM_008839.1:1255
Cycs-mRNA	0.366	0.375	-0.37	1.1	1.29	0.774	2.15	0.385	1	lm.nb	Apoptosis, Cellular Stress, DNA Damage	NM_007808.4:2510
Mcm6-mRNA	0.19	0.195	-0.193	0.573	1.14	0.875	1.49	0.386	1	loglinear	Cell Cycle	NM_008567.1:1118
Fancc-mRNA	-0.213	0.22	-0.645	0.218	0.863	0.64	1.16	0.387	1	lm.nb	DNA Damage	NM_007985.2:1115
Plekhb1-mRNA	0.511	0.528	-0.523	1.55	1.42	0.696	2.92	0.388	1	lm.nb	Neurons and Neurotransmission	NM_001163184.1:1616
Arid1a-mRNA	-0.0412	0.0427	-0.125	0.0425	0.972	0.917	1.03	0.389	1	loglinear	Epigenetic Regulation	NM_001080819.1:5193
Map2k4-mRNA	0.0929	0.097	-0.0971	0.283	1.07	0.935	1.22	0.392	1	loglinear	Adaptive Immune Response, Apoptosis, Cellular Stress, Growth Factor Signaling, Innate Immune Response	NM_009157.4:1335
Pik3cb-mRNA	0.0905	0.0947	-0.0951	0.276	1.06	0.936	1.21	0.393	1	loglinear	Adaptive Immune Response, Angiogenesis, Apoptosis, Autophagy, Carbohydrate Metabolism, Cytokine Signaling, Growth Factor Signaling, Innate Immune Response, Insulin Signaling, Lipid Metabolism	NM_029094.3:1970
Fscn1-mRNA	-0.0814	0.0853	-0.249	0.0858	0.945	0.842	1.06	0.394	1	loglinear	Microglia Function	NM_007984.2:1645
Mcm5-mRNA	0.329	0.346	-0.35	1.01	1.26	0.785	2.01	0.396	1	lm.nb	Cell Cycle, Inflammatory Signaling	NM_008566.2:2244
Iqsec1-mRNA	0.203	0.214	-0.217	0.624	1.15	0.86	1.54	0.396	1	lm.nb	Autophagy	NM_001134383.1:1792
Mr1-mRNA	0.152	0.161	-0.163	0.468	1.11	0.893	1.38	0.398	1	loglinear	Microglia Function	NM_008209.4:1360
Bak1-mRNA	0.0885	0.0947	-0.097	0.274	1.06	0.935	1.21	0.403	1	loglinear	Apoptosis	NM_007523.2:470
Lair1-mRNA	-0.0335	0.0358	-0.104	0.0367	0.977	0.931	1.03	0.403	1	loglinear	Adaptive Immune Response, Microglia Function	NM_001113474.1:1865
Setd7-mRNA	0.172	0.185	-0.19	0.534	1.13	0.877	1.45	0.404	1	loglinear	Epigenetic Regulation	NM_080793.5:3905
Kdm2b-mRNA	-0.103	0.111	-0.322	0.115	0.931	0.8	1.08	0.406	1	loglinear	Epigenetic Regulation	NM_001003953.1:3984
Myd88-mRNA	-0.0686	0.0743	-0.214	0.0769	0.954	0.862	1.05	0.408	1	loglinear	Apoptosis, Cytokine Signaling, Growth Factor Signaling, Inflammatory Signaling, Innate Immune Response, NF-kB	NM_010851.2:1595
Hmox1-mRNA	-0.31	0.336	-0.969	0.349	0.807	0.511	1.27	0.409	1	lm.nb	Cellular Stress	NM_010442.2:610
Prkar1a-mRNA	0.11	0.119	-0.124	0.343	1.08	0.918	1.27	0.409	1	loglinear	Apoptosis, Growth Factor Signaling	NM_021880.2:2235
Casp6-mRNA	0.156	0.171	-0.18	0.492	1.11	0.883	1.41	0.414	1	lm.nb	Apoptosis	NM_009811.3:360
Tm4sf1-mRNA	0.224	0.25	-0.265	0.713	1.17	0.832	1.64	0.42	1	lm.nb	Astrocyte Function	NM_008536.3:652
Lgmn-mRNA	0.0368	0.0413	-0.0442	0.118	1.03	0.97	1.08	0.424	1	loglinear	Adaptive Immune Response, Innate Immune Response	NM_011175.3:370
Fasl-mRNA	0.457	0.516	-0.555	1.47	1.37	0.681	2.77	0.426	1	loglinear	Apoptosis, Cytokine Signaling, Growth Factor Signaling, Innate Immune Response, NF-kB	NM_010177.3:645
Pak1-mRNA	0.0682	0.0776	-0.0838	0.22	1.05	0.944	1.16	0.429	1	loglinear	Adaptive Immune Response, Angiogenesis, Growth Factor Signaling, Innate Immune Response, Microglia Function	NM_011035.2:1615
Irak1-mRNA	-0.104	0.119	-0.337	0.129	0.931	0.792	1.09	0.432	1	loglinear	Apoptosis, Cytokine Signaling, Growth Factor Signaling, Innate Immune Response, NF-kB	NM_008363.2:951
Bok-mRNA	0.759	0.875	-0.956	2.47	1.69	0.515	5.56	0.435	1	lm.nb	Apoptosis	NM_016778.2:635
Lsr-mRNA	0.247	0.286	-0.312	0.807	1.19	0.805	1.75	0.435	1	lm.nb	Lipid Metabolism	NM_001164184.1:445
Brd3-mRNA	0.0539	0.0623	-0.0682	0.176	1.04	0.954	1.13	0.436	1	loglinear	Epigenetic Regulation	NM_001113573.1:2690
Mdc1-mRNA	-0.135	0.156	-0.441	0.172	0.911	0.737	1.13	0.438	1	lm.nb	Cell Cycle, DNA Damage	NM_001010833.2:5900
Xiap-mRNA	0.0617	0.0721	-0.0795	0.203	1.04	0.946	1.15	0.44	1	loglinear	Apoptosis, Innate Immune Response, NF-kB, Wnt	NM_009688.2:1654
S1pr5-mRNA	0.918	1.09	-1.21	3.05	1.89	0.431	8.28	0.446	1	lm.nb	Neurons and Neurotransmission, Oligodendrocyte Function	NM_053190.2:840
Irf3-mRNA	-0.0994	0.118	-0.331	0.132	0.933	0.795	1.1	0.448	1	loglinear	Apoptosis, Cytokine Signaling, Inflammatory Signaling, Innate Immune Response	NM_016849.4:526
Cd74-mRNA	0.152	0.182	-0.204	0.508	1.11	0.868	1.42	0.449	1	lm.nb	Adaptive Immune Response, Inflammatory Signaling	NM_001042605.1:391
Nqo1-mRNA	-0.57	0.691	-1.92	0.784	0.674	0.264	1.72	0.456	1	lm.nb	Cellular Stress	NM_008706.5:430
Tnfrsf12a-mRNA	0.152	0.185	-0.21	0.514	1.11	0.865	1.43	0.456	1	lm.nb	Cytokine Signaling, Inflammatory Signaling, NF-kB	NM_001161746.1:517
Hdac2-mRNA	0.123	0.15	-0.171	0.418	1.09	0.888	1.34	0.458	1	loglinear	Cell Cycle, Cellular Stress, Epigenetic Regulation, Growth Factor Signaling, Notch	NM_008229.2:1010
Kdm1a-mRNA	0.0604	0.0745	-0.0856	0.206	1.04	0.942	1.15	0.463	1	loglinear	Epigenetic Regulation	NM_133872.1:1263
Atf3-mRNA	-0.158	0.196	-0.542	0.226	0.896	0.687	1.17	0.465	1	lm.nb	Microglia Function	NM_007498.3:387
Dapk1-mRNA	0.0373	0.0465	-0.0537	0.128	1.03	0.963	1.09	0.467	1	loglinear	Apoptosis, Autophagy	NM_134062.1:4935
S1pr3-mRNA	-0.485	0.606	-1.67	0.702	0.714	0.314	1.63	0.468	1	lm.nb	Astrocyte Function, Neurons and Neurotransmission	NM_010101.3:2939
Cd47-mRNA	0.0637	0.0798	-0.0927	0.22	1.05	0.938	1.16	0.469	1	loglinear	Autophagy, Matrix Remodeling	NM_010581.3:165
Rad51-mRNA	-0.663	0.83	-2.29	0.964	0.632	0.204	1.95	0.469	1	lm.nb	Cell Cycle, DNA Damage	NM_011234.4:286
Il3ra-mRNA	-0.376	0.476	-1.31	0.558	0.771	0.404	1.47	0.474	1	loglinear	Adaptive Immune Response, Angiogenesis, Apoptosis, Cytokine Signaling, Growth Factor Signaling, Insulin Signaling	NM_008369.1:567
Pten-mRNA	-0.0591	0.075	-0.206	0.0879	0.96	0.867	1.06	0.475	1	loglinear	Adaptive Immune Response, Autophagy, DNA Damage, Growth Factor Signaling, Lipid Metabolism	NM_008960.2:5160
Birc5-mRNA	0.555	0.704	-0.826	1.94	1.47	0.564	3.82	0.475	1	lm.nb	Apoptosis, Cell Cycle	NM_009689.2:237
Mfge8-mRNA	-0.184	0.235	-0.644	0.275	0.88	0.64	1.21	0.476	1	lm.nb	Autophagy	NM_008594.2:1357
Prkaca-mRNA	0.0986	0.126	-0.149	0.346	1.07	0.902	1.27	0.479	1	loglinear	Adaptive Immune Response, Angiogenesis, Apoptosis, Autophagy, Cell Cycle, Cytokine Signaling, Growth Factor Signaling, Lipid Metabolism, Neurons and Neurotransmission, Wnt	NM_008854.3:699
Pnoc-mRNA	0.474	0.609	-0.719	1.67	1.39	0.607	3.18	0.48	1	lm.nb		NM_001205075.1:332
Cideb-mRNA	0.493	0.639	-0.759	1.75	1.41	0.591	3.35	0.483	1	lm.nb	Apoptosis	NM_009894.3:179
Chuk-mRNA	-0.0604	0.0785	-0.214	0.0934	0.959	0.862	1.07	0.485	1	loglinear	Adaptive Immune Response, Apoptosis, Cytokine Signaling, Growth Factor Signaling, Inflammatory Signaling, Innate Immune Response, NF-kB	NM_001162410.1:222
Cd109-mRNA	0.774	1.01	-1.2	2.75	1.71	0.434	6.73	0.486	1	loglinear	Astrocyte Function	NM_153098.3:2720
Hdac6-mRNA	0.171	0.223	-0.266	0.608	1.13	0.831	1.52	0.486	1	loglinear	Cellular Stress, Epigenetic Regulation, Notch	NM_010413.3:564
Map1lc3a-mRNA	0.141	0.184	-0.219	0.5	1.1	0.859	1.41	0.486	1	lm.nb	Autophagy, Cellular Stress	NM_025735.1:685
Mobp-mRNA	0.212	0.277	-0.332	0.755	1.16	0.795	1.69	0.488	1	lm.nb	Oligodendrocyte Function	NM_001039364.2:152
Irf6-mRNA	0.248	0.325	-0.389	0.885	1.19	0.764	1.85	0.488	1	lm.nb	Apoptosis, Inflammatory Signaling	NM_016851.2:2410
Brd4-mRNA	0.0657	0.0877	-0.106	0.238	1.05	0.929	1.18	0.495	1	loglinear	Epigenetic Regulation	NM_001286630.1:1492
Cx3cl1-mRNA	-0.752	1.01	-2.73	1.22	0.594	0.151	2.33	0.497	1	lm.nb	Cytokine Signaling, Inflammatory Signaling, Innate Immune Response	NM_009142.3:125
Hps4-mRNA	-0.0739	0.1	-0.27	0.122	0.95	0.829	1.09	0.502	1	loglinear	Microglia Function	NM_138646.3:1265
Smarca4-mRNA	0.0794	0.109	-0.133	0.292	1.06	0.912	1.22	0.505	1	loglinear	Epigenetic Regulation, Wnt	NM_011417.2:3540
Bard1-mRNA	-0.755	1.03	-2.78	1.27	0.593	0.145	2.41	0.506	1	lm.nb	Cell Cycle, DNA Damage	NM_007525.3:306
Snca-mRNA	0.778	1.07	-1.32	2.87	1.71	0.402	7.32	0.507	1	lm.nb	Cellular Stress, Microglia Function	NM_009221.2:285
S1pr4-mRNA	0.862	1.2	-1.49	3.21	1.82	0.356	9.28	0.512	1	lm.nb	Neurons and Neurotransmission, Oligodendrocyte Function	NM_010102.2:1240
Ago4-mRNA	0.13	0.181	-0.225	0.485	1.09	0.856	1.4	0.512	1	loglinear	Adaptive Immune Response, Cellular Stress, Epigenetic Regulation, Growth Factor Signaling, Notch, Wnt	NM_153177.3:1576
Suv39h1-mRNA	-0.0832	0.117	-0.312	0.145	0.944	0.806	1.11	0.515	1	loglinear	Epigenetic Regulation	NM_011514.2:396
Uty-mRNA	0.0711	0.102	-0.129	0.272	1.05	0.914	1.21	0.525	1	loglinear	Epigenetic Regulation	NM_009484.2:3530
C5ar1-mRNA	0.0868	0.128	-0.163	0.337	1.06	0.893	1.26	0.534	1	lm.nb	Inflammatory Signaling, Neurons and Neurotransmission	NM_007577.3:595
Topbp1-mRNA	-0.143	0.211	-0.557	0.27	0.905	0.68	1.21	0.534	1	loglinear	DNA Damage	NM_176979.5:3564
Trp73-mRNA	-0.7	1.09	-2.83	1.43	0.615	0.14	2.7	0.555	1	lm.nb	DNA Damage	NM_011642.3:2632
Setdb1-mRNA	-0.0747	0.116	-0.303	0.153	0.95	0.811	1.11	0.556	1	loglinear	Epigenetic Regulation	NM_018877.2:1625
Kdm6a-mRNA	-0.0453	0.0708	-0.184	0.0934	0.969	0.88	1.07	0.557	1	loglinear	Epigenetic Regulation	NM_009483.1:2560
Pole-mRNA	0.429	0.672	-0.888	1.75	1.35	0.541	3.35	0.558	1	lm.nb	Cell Cycle, DNA Damage	NM_011132.2:823
Cyp27a1-mRNA	-0.0948	0.153	-0.396	0.206	0.936	0.76	1.15	0.57	1	loglinear	Inflammatory Signaling	NM_024264.3:1725
Tmem173-mRNA	-0.0426	0.07	-0.18	0.0946	0.971	0.883	1.07	0.576	1	loglinear	Inflammatory Signaling, Innate Immune Response, Microglia Function	NM_028261.1:1792
Crebbp-mRNA	0.0495	0.0816	-0.11	0.209	1.03	0.926	1.16	0.576	1	loglinear	Cell Cycle, Cellular Stress, Cytokine Signaling, Epigenetic Regulation, Inflammatory Signaling, Innate Immune Response, Lipid Metabolism, Notch, Wnt	NM_001025432.1:3770
Rb1cc1-mRNA	-0.0432	0.0715	-0.183	0.0969	0.971	0.881	1.07	0.578	1	loglinear	Autophagy, Cellular Stress	NM_009826.4:497
Vps4b-mRNA	-0.0275	0.0456	-0.117	0.0619	0.981	0.922	1.04	0.579	1	loglinear	Autophagy, Neurons and Neurotransmission	NM_009190.2:640
Tbr1-mRNA	-0.485	0.807	-2.07	1.1	0.714	0.239	2.14	0.58	1	lm.nb	Neurons and Neurotransmission	NM_009322.3:2354
Prkdc-mRNA	-0.0414	0.0688	-0.176	0.0935	0.972	0.885	1.07	0.58	1	loglinear	Cell Cycle, DNA Damage, Innate Immune Response	NM_011159.2:3108
Blnk-mRNA	0.0477	0.0799	-0.109	0.204	1.03	0.927	1.15	0.583	1	loglinear	Adaptive Immune Response, Microglia Function, NF-kB	NM_008528.4:1546
Gria1-mRNA	-0.232	0.389	-0.995	0.531	0.851	0.502	1.44	0.583	1	loglinear	Neurons and Neurotransmission	NM_001252403.1:2476
Fkbp5-mRNA	0.183	0.311	-0.426	0.792	1.14	0.745	1.73	0.587	1	lm.nb	Astrocyte Function	NM_010220.3:2125
Myrf-mRNA	-0.387	0.659	-1.68	0.904	0.765	0.312	1.87	0.588	1	lm.nb	Oligodendrocyte Function	NM_001033481.1:4465
Mre11a-mRNA	0.0789	0.139	-0.193	0.351	1.06	0.875	1.28	0.6	1	loglinear	DNA Damage	NM_018736.2:2376
Pla2g5-mRNA	-0.258	0.457	-1.15	0.637	0.836	0.45	1.55	0.602	1	lm.nb	Autophagy, Growth Factor Signaling	NM_001122954.1:1540
Tnfrsf1a-mRNA	0.052	0.0928	-0.13	0.234	1.04	0.914	1.18	0.605	1	loglinear	Apoptosis, Cytokine Signaling, Growth Factor Signaling, Innate Immune Response, NF-kB	NM_011609.2:615
Ltbr-mRNA	0.0429	0.0768	-0.108	0.194	1.03	0.928	1.14	0.606	1	loglinear	Apoptosis, Cytokine Signaling, Inflammatory Signaling, NF-kB	NM_010736.3:1962
Nrp2-mRNA	-0.0635	0.114	-0.287	0.16	0.957	0.82	1.12	0.608	1	loglinear	Angiogenesis, Microglia Function	NM_001077403.1:610
Homer1-mRNA	-0.0905	0.164	-0.412	0.231	0.939	0.752	1.17	0.611	1	loglinear	Neurons and Neurotransmission	NM_147176.2:1165
Dock1-mRNA	-0.0632	0.115	-0.288	0.162	0.957	0.819	1.12	0.611	1	loglinear	Angiogenesis, Autophagy	NM_001033420.2:405
Ncaph-mRNA	0.0162	0.03	-0.0425	0.075	1.01	0.971	1.05	0.616	1	loglinear	Cell Cycle, Microglia Function	NM_144818.3:1540
Tfg-mRNA	0.0532	0.0989	-0.141	0.247	1.04	0.907	1.19	0.619	1	loglinear	Apoptosis, Neurons and Neurotransmission	NM_001252443.1:578
Nrgn-mRNA	0.515	0.958	-1.36	2.39	1.43	0.389	5.25	0.62	1	lm.nb	Neurons and Neurotransmission	NM_022029.2:192
Fbln5-mRNA	-0.291	0.56	-1.39	0.807	0.817	0.382	1.75	0.631	1	lm.nb	Astrocyte Function, Matrix Remodeling	NM_011812.4:2138
Pex14-mRNA	-0.0662	0.128	-0.317	0.184	0.955	0.803	1.14	0.632	1	loglinear	Autophagy	NM_019781.2:597
Mmp12-mRNA	0.0466	0.0904	-0.131	0.224	1.03	0.914	1.17	0.633	1	loglinear	Matrix Remodeling, Microglia Function	NM_008605.3:592
Eef2k-mRNA	-0.0539	0.106	-0.262	0.154	0.963	0.834	1.11	0.639	1	loglinear	Growth Factor Signaling, Insulin Signaling, Microglia Function	NM_007908.3:1166
Slc17a6-mRNA	-0.379	0.749	-1.85	1.09	0.769	0.278	2.13	0.64	1	lm.nb	Neurons and Neurotransmission	NM_080853.3:2825
Ppp3r1-mRNA	0.054	0.107	-0.156	0.264	1.04	0.898	1.2	0.641	1	loglinear	Adaptive Immune Response, Apoptosis, Growth Factor Signaling, Innate Immune Response, Wnt	NM_024459.2:1390
Nod1-mRNA	0.0502	0.1	-0.147	0.247	1.04	0.903	1.19	0.643	1	loglinear	Autophagy, Cytokine Signaling, Innate Immune Response	NM_172729.2:1446
Smarcd1-mRNA	0.175	0.356	-0.524	0.873	1.13	0.696	1.83	0.65	1	lm.nb	Epigenetic Regulation	NM_031842.1:2220
Tgm1-mRNA	-0.197	0.408	-0.996	0.602	0.872	0.501	1.52	0.654	1	lm.nb	Astrocyte Function	NM_001161714.1:1530
Bcl2l11-mRNA	-0.0503	0.105	-0.256	0.155	0.966	0.837	1.11	0.657	1	loglinear	Apoptosis, Growth Factor Signaling	NM_001284410.1:236
Irf1-mRNA	0.0356	0.0756	-0.113	0.184	1.02	0.925	1.14	0.662	1	loglinear	Apoptosis, Inflammatory Signaling, Innate Immune Response	NM_008390.1:365
Trp53bp2-mRNA	0.0542	0.117	-0.174	0.283	1.04	0.886	1.22	0.666	1	loglinear	Apoptosis	NM_173378.2:2328
Syp-mRNA	-0.415	0.894	-2.17	1.34	0.75	0.223	2.53	0.667	1	lm.nb	Neurons and Neurotransmission	NM_009305.2:732
Bcas1-mRNA	0.252	0.547	-0.82	1.32	1.19	0.566	2.5	0.669	1	lm.nb	Oligodendrocyte Function	NM_029815.2:932
Hprt-mRNA	0.0808	0.176	-0.264	0.426	1.06	0.833	1.34	0.67	1	loglinear	Apoptosis	NM_013556.2:30
Irf2-mRNA	0.0227	0.0494	-0.0741	0.119	1.02	0.95	1.09	0.67	1	loglinear	Apoptosis, Inflammatory Signaling, Innate Immune Response	NM_008391.2:440
Mal-mRNA	-0.113	0.247	-0.597	0.371	0.925	0.661	1.29	0.672	1	lm.nb	Oligodendrocyte Function	NM_001171187.1:685
Atg9a-mRNA	-0.0401	0.0896	-0.216	0.135	0.973	0.861	1.1	0.678	1	loglinear	Autophagy, Cellular Stress	NM_001003917.3:340
Pttg1-mRNA	0.0611	0.137	-0.207	0.329	1.04	0.866	1.26	0.678	1	loglinear	Cell Cycle, DNA Damage	NM_001131054.1:288
Irf4-mRNA	-0.103	0.234	-0.562	0.356	0.931	0.677	1.28	0.684	1	lm.nb	Inflammatory Signaling	NM_013674.1:1878
Msh2-mRNA	0.0352	0.0824	-0.126	0.197	1.02	0.916	1.15	0.691	1	loglinear	DNA Damage	NM_008628.2:1870
Mcm2-mRNA	0.143	0.336	-0.514	0.801	1.1	0.7	1.74	0.691	1	lm.nb	Cell Cycle, Inflammatory Signaling	NM_008564.2:2585
Bag4-mRNA	0.0531	0.126	-0.193	0.299	1.04	0.875	1.23	0.694	1	loglinear	Apoptosis, Cellular Stress, Innate Immune Response	NM_026121.3:3735
Serpinf1-mRNA	-0.05	0.118	-0.282	0.182	0.966	0.823	1.13	0.694	1	loglinear	Microglia Function, Wnt	NM_011340.3:745
Egr1-mRNA	-0.0566	0.135	-0.321	0.208	0.962	0.801	1.15	0.696	1	loglinear	Inflammatory Signaling, Neurons and Neurotransmission	NM_007913.5:515
Asb2-mRNA	0.0725	0.175	-0.271	0.416	1.05	0.829	1.33	0.701	1	loglinear	Adaptive Immune Response, Microglia Function	NM_023049.1:996
Ikbkg-mRNA	0.0397	0.0974	-0.151	0.231	1.03	0.901	1.17	0.704	1	loglinear	Adaptive Immune Response, Apoptosis, Cytokine Signaling, Growth Factor Signaling, Inflammatory Signaling, Innate Immune Response, NF-kB	NM_178590.2:525
Ddx58-mRNA	-0.0501	0.124	-0.293	0.193	0.966	0.816	1.14	0.707	1	loglinear	Inflammatory Signaling, Innate Immune Response, NF-kB	NM_172689.3:1751
Grm2-mRNA	0.245	0.63	-0.989	1.48	1.19	0.504	2.79	0.717	1	lm.nb	Neurons and Neurotransmission	NM_001160353.1:2770
Atm-mRNA	-0.0211	0.0551	-0.129	0.087	0.985	0.914	1.06	0.722	1	loglinear	Apoptosis, Cell Cycle, Cellular Stress, DNA Damage, NF-kB	NM_007499.2:5543
Nlrp3-mRNA	0.00933	0.0247	-0.0392	0.0578	1.01	0.973	1.04	0.725	1	loglinear	Innate Immune Response, Microglia Function	NM_145827.3:508
Mgmt-mRNA	-0.0441	0.121	-0.281	0.193	0.97	0.823	1.14	0.733	1	loglinear	Cellular Stress, DNA Damage	NM_008598.2:350
Syn2-mRNA	-0.222	0.61	-1.42	0.972	0.857	0.374	1.96	0.734	1	lm.nb	Neurons and Neurotransmission	NM_013681.1:1330
Ash2l-mRNA	0.0594	0.163	-0.26	0.379	1.04	0.835	1.3	0.734	1	loglinear	Epigenetic Regulation, Wnt	NM_001080793.1:2125
Pdpn-mRNA	-0.197	0.548	-1.27	0.877	0.872	0.414	1.84	0.737	1	lm.nb	Matrix Remodeling	NM_010329.2:1625
Ttr-mRNA	-0.186	0.523	-1.21	0.84	0.879	0.432	1.79	0.741	1	lm.nb	Matrix Remodeling	NM_013697.4:855
Akt1-mRNA	0.0221	0.063	-0.101	0.145	1.02	0.932	1.11	0.743	1	loglinear	Adaptive Immune Response, Angiogenesis, Apoptosis, Autophagy, Carbohydrate Metabolism, Cellular Stress, Cytokine Signaling, Growth Factor Signaling, Innate Immune Response, Insulin Signaling, Neurons and Neurotransmission, Wnt	NM_001165894.1:898
Braf-mRNA	0.0593	0.172	-0.278	0.396	1.04	0.825	1.32	0.747	1	loglinear	Adaptive Immune Response, Angiogenesis, Apoptosis, Cytokine Signaling, Growth Factor Signaling, Innate Immune Response, Insulin Signaling, Neurons and Neurotransmission	NM_139294.5:1102
Trp53-mRNA	0.0516	0.151	-0.244	0.347	1.04	0.844	1.27	0.75	1	loglinear	Apoptosis, Cell Cycle, Cellular Stress, DNA Damage, Growth Factor Signaling, Notch, Wnt	NM_011640.1:1835
Kdm4a-mRNA	-0.043	0.127	-0.293	0.207	0.971	0.816	1.15	0.753	1	loglinear	DNA Damage, Epigenetic Regulation	NM_172382.2:1675
Epg5-mRNA	-0.0435	0.13	-0.298	0.211	0.97	0.813	1.16	0.754	1	loglinear	Autophagy	NM_001195633.1:2436
Hdac1-mRNA	0.0291	0.0874	-0.142	0.2	1.02	0.906	1.15	0.756	1	loglinear	Cell Cycle, Epigenetic Regulation, Growth Factor Signaling, Notch, Wnt	NM_008228.2:470
Prdx1-mRNA	0.0654	0.2	-0.326	0.457	1.05	0.798	1.37	0.76	1	lm.nb	Cellular Stress	NM_011034.4:1131
Tarbp2-mRNA	-0.0506	0.156	-0.356	0.255	0.966	0.781	1.19	0.762	1	loglinear	Epigenetic Regulation	NM_001253795.1:813
Emp1-mRNA	0.0995	0.308	-0.504	0.703	1.07	0.705	1.63	0.763	1	loglinear	Astrocyte Function	NM_010128.4:1080
Pecam1-mRNA	-0.0624	0.196	-0.446	0.321	0.958	0.734	1.25	0.766	1	lm.nb	Matrix Remodeling	NM_008816.2:1100
Stx18-mRNA	0.0557	0.186	-0.308	0.419	1.04	0.808	1.34	0.779	1	loglinear	Autophagy	NM_026959.2:770
Mag-mRNA	0.0507	0.169	-0.281	0.382	1.04	0.823	1.3	0.78	1	loglinear	Growth Factor Signaling, Matrix Remodeling, Oligodendrocyte Function	NM_010758.2:1670
AI464131-mRNA	0.212	0.709	-1.18	1.6	1.16	0.442	3.03	0.78	1	lm.nb		NM_001085515.2:1232
Ak1-mRNA	-0.0311	0.105	-0.237	0.175	0.979	0.848	1.13	0.782	1	loglinear	Microglia Function	NM_001198790.1:1625
Rab6b-mRNA	0.0452	0.155	-0.258	0.349	1.03	0.836	1.27	0.785	1	loglinear	Microglia Function	NM_173781.4:715
Pik3r1-mRNA	0.0354	0.122	-0.204	0.275	1.02	0.868	1.21	0.786	1	loglinear	Adaptive Immune Response, Angiogenesis, Apoptosis, Autophagy, Carbohydrate Metabolism, Cytokine Signaling, Growth Factor Signaling, Innate Immune Response, Insulin Signaling, Lipid Metabolism	NM_001024955.1:5664
Ppp3cb-mRNA	-0.0221	0.0782	-0.175	0.131	0.985	0.886	1.1	0.791	1	loglinear	Adaptive Immune Response, Apoptosis, Growth Factor Signaling, Innate Immune Response, Wnt	NM_008914.2:2950
Bin1-mRNA	-0.0149	0.0537	-0.12	0.0902	0.99	0.92	1.06	0.795	1	loglinear	Inflammatory Signaling	NM_001083334.1:1400
Vav1-mRNA	-0.00827	0.0307	-0.0685	0.052	0.994	0.954	1.04	0.801	1	loglinear	Adaptive Immune Response, Angiogenesis, Autophagy, Cytokine Signaling, Growth Factor Signaling, Innate Immune Response	NM_011691.4:1640
Ly6a-mRNA	0.0664	0.257	-0.438	0.571	1.05	0.738	1.49	0.809	1	lm.nb	Innate Immune Response	NM_010738.2:206
Mafb-mRNA	0.0285	0.111	-0.188	0.246	1.02	0.878	1.19	0.809	1	loglinear	Insulin Signaling	NM_010658.2:2658
Shank3-mRNA	-0.16	0.63	-1.4	1.08	0.895	0.38	2.11	0.812	1	lm.nb	Neurons and Neurotransmission	NM_021423.3:1855
Vamp7-mRNA	0.034	0.143	-0.246	0.314	1.02	0.843	1.24	0.823	1	loglinear	Autophagy, Neurons and Neurotransmission	NM_011515.4:390
Dlg1-mRNA	-0.0292	0.131	-0.286	0.228	0.98	0.82	1.17	0.835	1	loglinear	Neurons and Neurotransmission	NM_001252433.1:1064
Tgfb1-mRNA	0.00754	0.0341	-0.0593	0.0744	1.01	0.96	1.05	0.836	1	loglinear	Cell Cycle, Cytokine Signaling, Growth Factor Signaling, Matrix Remodeling, Microglia Function	NM_011577.1:1470
Tnfrsf1b-mRNA	0.0324	0.147	-0.256	0.321	1.02	0.838	1.25	0.836	1	lm.nb	Apoptosis, Cytokine Signaling, Innate Immune Response, NF-kB	NM_011610.3:3270
Slc1a3-mRNA	0.0207	0.0945	-0.165	0.206	1.01	0.892	1.15	0.837	1	loglinear	Astrocyte Function, Neurons and Neurotransmission	NM_148938.3:3865
Kit-mRNA	0.144	0.691	-1.21	1.5	1.11	0.432	2.83	0.845	1	lm.nb	Adaptive Immune Response, Angiogenesis, Cytokine Signaling, Growth Factor Signaling, Insulin Signaling	NM_001122733.1:4275
Sox9-mRNA	-0.104	0.521	-1.12	0.917	0.93	0.459	1.89	0.851	1	lm.nb	Astrocyte Function, Wnt	NM_011448.4:3540
Npl-mRNA	0.0148	0.0745	-0.131	0.161	1.01	0.913	1.12	0.852	1	loglinear	Microglia Function	NM_028749.1:600
Cd70-mRNA	0.206	1.04	-1.83	2.24	1.15	0.282	4.73	0.852	1	lm.nb	Apoptosis, Cytokine Signaling, NF-kB	NM_011617.1:650
Fcgr1-mRNA	-0.013	0.0709	-0.152	0.126	0.991	0.9	1.09	0.863	1	loglinear	Adaptive Immune Response, Autophagy, Inflammatory Signaling	NM_010186.5:185
Ikbkb-mRNA	-0.00955	0.0527	-0.113	0.0937	0.993	0.925	1.07	0.865	1	loglinear	Adaptive Immune Response, Apoptosis, Cytokine Signaling, Growth Factor Signaling, Inflammatory Signaling, Innate Immune Response, NF-kB	NM_010546.2:498
Plekhm1-mRNA	0.0149	0.086	-0.154	0.183	1.01	0.899	1.14	0.871	1	loglinear	Oligodendrocyte Function	NM_183034.1:3060
Ogg1-mRNA	-0.0415	0.251	-0.533	0.45	0.972	0.691	1.37	0.877	1	lm.nb	DNA Damage	NM_010957.4:168
Csf1r-mRNA	-0.0094	0.0597	-0.126	0.108	0.994	0.916	1.08	0.882	1	loglinear	Cytokine Signaling, Growth Factor Signaling, Microglia Function	NM_001037859.1:3655
Ncor1-mRNA	0.0092	0.0591	-0.107	0.125	1.01	0.929	1.09	0.884	1	loglinear	Epigenetic Regulation, Growth Factor Signaling, Notch	NM_011308.2:211
Tbc1d4-mRNA	-0.0161	0.111	-0.234	0.202	0.989	0.85	1.15	0.892	1	loglinear	Microglia Function, Neurons and Neurotransmission	NM_001081278.2:2610
Casp9-mRNA	-0.0286	0.204	-0.429	0.372	0.98	0.743	1.29	0.895	1	loglinear	Adaptive Immune Response, Apoptosis, DNA Damage, Growth Factor Signaling, Innate Immune Response	NM_015733.4:1675
Ambra1-mRNA	0.0156	0.115	-0.209	0.24	1.01	0.865	1.18	0.898	1	loglinear	Autophagy, Cellular Stress	NM_001080754.1:944
Atr-mRNA	0.0204	0.163	-0.298	0.339	1.01	0.813	1.27	0.906	1	loglinear	Apoptosis, Cell Cycle, Cellular Stress, DNA Damage	NM_019864.1:4392
Zfp367-mRNA	0.014	0.118	-0.217	0.245	1.01	0.86	1.19	0.911	1	loglinear	Microglia Function	NM_175494.4:1235
Igf2r-mRNA	-0.0485	0.423	-0.878	0.781	0.967	0.544	1.72	0.914	1	lm.nb	Microglia Function, Neurons and Neurotransmission	NM_010515.1:2585
Wdr5-mRNA	-0.02	0.177	-0.368	0.327	0.986	0.775	1.25	0.915	1	lm.nb	Epigenetic Regulation	NM_080848.2:1704
Dot1l-mRNA	0.0178	0.167	-0.309	0.345	1.01	0.807	1.27	0.92	1	loglinear	Epigenetic Regulation	NM_199322.1:5490
Camk4-mRNA	0.0931	0.894	-1.66	1.84	1.07	0.317	3.59	0.922	1	lm.nb	Growth Factor Signaling, Neurons and Neurotransmission	NM_009793.3:3280
Calr-mRNA	-0.0102	0.0998	-0.206	0.185	0.993	0.867	1.14	0.923	1	loglinear	Adaptive Immune Response, Autophagy, Neurons and Neurotransmission	NM_007591.3:551
Cntnap2-mRNA	-0.0525	0.547	-1.13	1.02	0.964	0.458	2.03	0.928	1	lm.nb	Matrix Remodeling, Neurons and Neurotransmission	NM_001004357.2:3985
Bcl2l1-mRNA	-0.00695	0.0731	-0.15	0.136	0.995	0.901	1.1	0.929	1	loglinear	Apoptosis, Autophagy, Cytokine Signaling, Growth Factor Signaling, Innate Immune Response, NF-kB	NM_009743.4:200
Dnmt3b-mRNA	0.0458	0.513	-0.959	1.05	1.03	0.514	2.07	0.933	1	lm.nb	Epigenetic Regulation	NM_001003960.3:2312
Creb1-mRNA	0.0128	0.147	-0.276	0.302	1.01	0.826	1.23	0.935	1	loglinear	Adaptive Immune Response, Carbohydrate Metabolism, DNA Damage, Growth Factor Signaling, Innate Immune Response, Neurons and Neurotransmission, Notch	NM_001037726.1:2734
Setd2-mRNA	-0.00568	0.0653	-0.134	0.122	0.996	0.911	1.09	0.935	1	loglinear	Epigenetic Regulation	NM_001081340.2:1345
Cdkn1c-mRNA	-0.024	0.371	-0.751	0.703	0.984	0.594	1.63	0.952	1	lm.nb	Cell Cycle, DNA Damage	NM_009876.3:1240
Tmem37-mRNA	-0.0053	0.0949	-0.191	0.181	0.996	0.876	1.13	0.958	1	loglinear	Microglia Function	NM_019432.2:445
Apc-mRNA	0.00421	0.081	-0.155	0.163	1	0.898	1.12	0.961	1	loglinear	Apoptosis, Astrocyte Function, Wnt	NM_007462.3:645
Myct1-mRNA	-0.0197	0.383	-0.771	0.732	0.986	0.586	1.66	0.961	1	loglinear		NM_026793.2:180
Pld1-mRNA	-0.00558	0.112	-0.225	0.214	0.996	0.855	1.16	0.963	1	loglinear	Autophagy, Growth Factor Signaling	NM_001164056.1:520
Col6a3-mRNA	-0.0145	0.302	-0.606	0.577	0.99	0.657	1.49	0.964	1	lm.nb	Growth Factor Signaling, Matrix Remodeling, Microglia Function	XM_897036.2:4583
Mb21d1-mRNA	0.00674	0.158	-0.304	0.317	1	0.81	1.25	0.968	1	lm.nb	Inflammatory Signaling, Innate Immune Response	NM_173386.4:1068
Ercc2-mRNA	0.00378	0.111	-0.214	0.222	1	0.862	1.17	0.974	1	loglinear	DNA Damage, Inflammatory Signaling	NM_007949.4:1800
Bmi1-mRNA	0.00509	0.155	-0.298	0.308	1	0.813	1.24	0.975	1	lm.nb	Cellular Stress, Epigenetic Regulation	NM_007552.4:3354
Ep300-mRNA	-0.00264	0.0881	-0.175	0.17	0.998	0.886	1.13	0.978	1	loglinear	Cell Cycle, Cellular Stress, Cytokine Signaling, DNA Damage, Epigenetic Regulation, Inflammatory Signaling, Innate Immune Response, Lipid Metabolism, Notch, Wnt	NM_177821.6:4305
Sirt1-mRNA	0.000571	0.167	-0.326	0.327	1	0.798	1.25	0.997	1	loglinear	Carbohydrate Metabolism, Cellular Stress, Epigenetic Regulation	NM_019812.2:843
Hdac4-mRNA	-6.23e-16	0.449	-0.88	0.88	1	0.543	1.84	1	1	lm.nb	Epigenetic Regulation, Notch	NM_207225.1:2800
Gria4-mRNA	-2.52e-16	1.13	-2.22	2.22	1	0.215	4.66	1	1	lm.nb	Neurons and Neurotransmission	NM_001113180.1:1274
